# Supplementary material for: Longitudinal motor performance development in early adolescence and its relationship to adult success: An 8-year prospective study of highly talented soccer players
Source: PLoS One. 2018 May 3;13(5):e0196324. doi: 10.1371/journal.pone.0196324 (PMC5933705; doi:10.1371/journal.pone.0196324)
Supplement: S1 File — (TXT) [file pone.0196324.s001.txt]

playerID year age apl time sprint agility dribbling ballcontrol shooting score
1 1993 11 1 1 3,58 7,97 10,4 9,65 20 44,83
1 1993 12 1 2 3,68 8,19 10,22 9,46 11 46,15
1 1993 13 1 3 3,48 7,57 9,82 9,25 5 50,19
1 1993 14 1 4 3,28 7,4 9,17 8,1 10 51,62
2 1993 11 1 1 3,38 8,33 12,62 11,59 21 42,05
2 1993 12 1 2 3,38 8,51 11,36 11,73 23 42,25
2 1993 13 1 3 3,29 7,99 10,44 10,99 16 45,95
2 1993 14 1 4 3,11 7,94 10,82 8,62 19 46,97
3 1993 11 1 1 4,07 8,82 13,14 14,2 14 39,09
3 1993 12 1 2 4,01 8,91 11,96 13,18 20 39,32
3 1993 13 1 3 3,92 8,66 11,49 11,6 21 40,71
3 1993 14 1 4 3,63 8,59 11,83 9,04 18 43,07
4 1993 11 1 1 3,47 8,28 11,35 11,77 17 43,46
4 1993 12 1 2 3,22 8,23 10,73 10,67 11 46,7
4 1993 13 1 3 3,24 7,75 10,32 8,4 16 48,13
4 1993 14 1 4 3,24 7,98 9,94 7,92 10 49,69
5 1993 11 1 1 3,6 7,97 10,16 10,79 18 44,81
5 1993 12 1 2 3,44 7,94 10 9,85 15 46,68
5 1993 13 1 3 3,34 7,8 9,86 8,32 14 48,57
5 1993 14 1 4 3,26 7,53 9,69 8,36 14 49,66
6 1994 11 1 1 3,42 8,72 11,28 9,73 13 44,6
6 1994 12 1 2 3,58 7,98 10,42 9,06 15 46,12
6 1994 13 1 3 3,17 8,47 10,77 8,82 19 45,61
6 1994 14 1 4 3,56 8,5 9,92 9,78 17 44,83
7 1994 10 1 1 3,66 8,1 10,91 9,96 12 45,34
7 1994 11 1 2 3,49 8,07 10,14 8,54 11 47,68
7 1994 12 1 3 3,68 7,98 9,64 9,67 16 45,91
7 1994 13 1 4 3,53 8,18 10,08 9,03 14 46,43
8 1995 11 1 1 3,17 8,38 10,77 12,15 15 44,96
8 1995 12 1 2 3,46 8,06 10,78 9,9 13 46,08
8 1995 13 1 3 3,4 7,54 10,41 8,48 18 47,37
8 1995 14 1 4 3,28 8,25 10,57 9,81 22 44,72
9 1995 11 1 1 3,6 8,14 11,82 11,47 19 42,69
9 1995 12 1 2 3,61 7,2 10,01 9,9 19 46,66
9 1995 13 1 3 3,41 8,12 10,02 10,09 14 46,51
9 1995 14 1 4 3,26 7,84 9,85 14,12 17 45,08
10 1995 10 1 1 3,62 7,92 10,81 11,46 7 46,22
10 1995 11 1 2 3,52 7,68 10,3 7,74 11 48,71
10 1995 12 1 3 3,33 7,97 11,38 8,94 12 46,94
10 1995 13 1 4 3,28 8,34 10,08 8,77 9 48,33
11 1993 10 1 1 3,48 7,97 11,48 12,67 20 42,91
11 1993 11 1 2 3,51 7,87 9,74 11,55 9 47,22
11 1993 12 1 3 3,47 8,07 9,97 10,5 12 46,64
11 1993 13 1 4 3,44 7,73 10,09 7,54 17 47,84
12 1993 11 1 1 3,42 8,29 11,86 10,45 20 43,24
12 1993 12 1 2 3,49 8,26 11,4 10,11 10 45,56
12 1993 13 1 3 3,4 8,17 13 9,15 18 43,6
12 1993 14 1 4 3,18 7,82 10,68 9,52 16 47,26
13 1993 11 1 1 3,76 8,03 10,43 10,76 17 44,14
13 1993 12 1 2 3,74 7,93 11,1 9,97 11 45,43
13 1993 13 1 3 3,52 8,2 10,13 8,29 10 47,66
13 1993 14 1 4 3,21 8 9,98 8,25 9 49,79
14 1993 11 1 1 3,51 8,07 10,94 11,4 19 43,81
14 1993 12 1 2 3,5 8,18 10,52 10,34 23 43,7
14 1993 13 1 3 3,42 7,92 10,6 10,24 12 46,71
14 1993 14 1 4 3,4 7,99 10,32 8,39 19 46,34
15 1993 11 1 1 3,47 8,28 11,49 13,3 16 42,85
15 1993 12 1 2 3,51 7,82 11,7 10,68 17 44,39
15 1993 13 1 3 3,25 7,81 10,87 9,85 17 46,45
15 1993 14 1 4 3,22 7,83 10,5 8,97 12 48,47
16 1993 11 1 1 3,19 8,39 10,8 8,4 11 47,64
16 1993 12 1 2 3,24 8,2 10,61 8,79 16 46,69
16 1993 14 1 4 3,17 7,84 9,85 8,23 15 49
16 1993 13 1 3 2,97 8,02 9,36 8,37 17 49,35
17 1993 11 1 1 3,76 8,78 11,3 10,35 15 42,69
17 1993 12 1 2 3,38 7,22 9,62 9,65 11 49,92
17 1993 13 1 3 3,34 7,4 10,11 9,34 20 47,26
17 1993 14 1 4 3,34 7,74 10,49 9,02 12 48,17
18 1993 11 1 1 3,62 8,3 11,22 12,23 17 42,83
18 1993 12 1 2 3,4 7,84 10,42 10,3 20 45,37
18 1993 13 1 3 3,5 8,43 11,26 11,52 21 42,54
18 1993 14 1 4 3,41 7,76 10,17 9,67 14 47,33
19 1993 11 1 1 3,99 8,96 11,39 11,87 19 40,33
19 1993 12 1 2 4,06 9,11 10,91 11,79 19 40,26
19 1993 13 1 3 3,52 8,11 10,21 9,97 17 45,38
19 1993 14 1 4 3,31 7,81 9,8 7,95 11 49,67
20 1993 11 1 1 3,7 8,87 11,52 11,67 20 41,13
20 1993 12 1 2 3,74 8,47 10,72 9,56 18 43,54
20 1993 13 1 3 3,52 8,04 10,19 9,36 16 46,05
20 1993 14 1 4 3,4 8,43 10,13 7,83 11 47,66
21 1993 11 1 1 3,49 8,48 11,62 13,1 8 43,92
21 1993 12 1 2 3,46 8,18 12,01 9,46 15 44,61
21 1993 13 1 3 3,28 7,73 12,36 8,02 5 48,84
21 1993 14 1 4 3,06 7,81 9,46 8,26 10 51,19
22 1993 11 1 1 3,8 8,32 10,43 9,36 11 45,33
22 1993 12 1 2 3,72 7,84 10,67 9,3 17 45,14
22 1993 13 1 3 3,46 8,14 10,47 9,61 14 46,13
22 1993 14 1 4 3,5 7,9 10,05 9 20 45,86
23 1993 11 1 1 3,6 8,51 12,06 11,93 18 41,87
23 1993 12 1 2 3,58 8,26 11,17 9,97 11 45,3
23 1993 13 1 3 3,51 8,23 10,58 9,24 14 45,86
23 1993 14 1 4 3,26 7,88 10 9,59 16 47,41
24 1993 11 1 1 3,76 8,01 11,07 10,57 15 44,14
24 1993 12 1 2 3,56 6,88 10,1 8,87 10 50,17
24 1993 13 1 3 3,54 7,48 10,5 8,81 9 48,74
24 1993 14 1 4 3,43 8,01 10,18 12,39 13 45,55
25 1993 11 1 1 4,08 8,72 12,66 12,82 15 39,88
25 1993 12 1 2 3,57 7,39 13,26 12,06 19 42,73
25 1993 13 1 3 3,88 8,33 11,02 10,74 15 43,13
25 1993 14 1 4 3,59 8,53 11,7 10,58 16 43,08
26 1993 11 1 1 3,54 7,84 11,62 14,38 20 42,09
26 1993 12 1 2 3,39 7,96 10,9 13,36 17 43,92
26 1993 13 1 3 3,31 8,47 10,26 12,25 21 43,51
26 1993 14 1 4 3,34 7,59 10,48 11,01 22 45,26
27 1993 11 1 1 3,72 9,11 11,16 11,01 21 41,04
27 1993 12 1 2 3,5 8,44 10,38 10,09 17 44,62
27 1993 13 1 3 3,57 8,62 10,75 8,3 20 44,01
27 1993 14 1 4 3,42 9,34 10,38 8,17 17 44,13
28 1993 11 1 1 3,52 8,39 12,08 11,13 19 42,47
28 1993 12 1 2 3,52 8,06 10,89 10,06 19 44,47
28 1993 13 1 3 3,33 8,18 10,88 8,37 20 45,53
28 1993 14 1 4 3,19 8,07 10,46 8,54 18 46,98
29 1993 10 1 1 3,8 8,36 11,74 11,71 23 40,98
29 1993 11 1 2 3,56 8,08 11,17 10,54 11 45,44
29 1993 12 1 3 3,41 8,18 10,68 9,85 13 46,14
29 1993 13 1 4 3,29 7,96 10,04 9,29 10 48,63
30 1993 11 1 1 3,76 7,82 11,09 14,69 16 42,42
30 1993 12 1 2 3,74 7,6 10,91 10,78 19 44,21
30 1993 13 1 3 3,63 7,66 9,78 10,63 12 46,99
30 1993 14 1 4 3,38 7,39 9,68 9,75 14 48,68
31 1993 11 1 1 4,11 8,49 11,24 9,19 20 41,75
31 1993 12 1 2 4,13 8,79 10,92 8,18 22 41,51
31 1993 13 1 3 3,44 8,01 10,09 8,31 14 47,5
31 1993 14 1 4 3,5 7,89 10,23 7,14 11 48,73
32 1993 11 1 1 3,28 7,79 10,16 15,32 20 43,69
32 1993 12 1 2 3,28 7,62 9,42 8,66 15 49,22
32 1993 13 1 3 3,22 7,21 9,51 7,53 15 51,04
32 1993 14 1 4 3,05 7,3 9,65 7,67 17 50,83
33 1993 10 1 1 3,78 8,57 11,36 10,25 13 43,37
33 1993 12 1 3 3,68 8,19 10,96 8,54 11 45,97
33 1993 11 1 2 3,68 8,43 11,76 10,89 12 43,53
33 1993 13 1 4 3,56 8,23 10,53 7,71 11 47,16
34 1993 11 1 1 3,62 8,28 12,01 12,1 17 42,33
34 1993 12 1 2 3,57 8,1 11,62 10,25 9 45,54
34 1993 13 1 3 3,28 7,96 11,52 12 13 45,24
34 1993 14 1 4 3,12 8,46 11,38 10,56 14 45,46
35 1993 11 1 1 3,72 8,22 11,58 11,15 19 42,49
35 1993 12 1 2 3,68 8,11 10,96 11,04 15 44,1
35 1993 13 1 3 3,57 7,74 10,07 9,5 15 46,72
35 1993 14 1 4 3,51 7,64 9,71 9,09 15 47,72
36 1993 11 1 1 3,66 8,06 11,37 10,12 16 44,16
36 1993 12 1 2 3,63 7,68 10,58 11,34 17 44,84
36 1993 13 1 3 3,38 8,28 10,09 9,94 16 45,88
36 1993 14 1 4 3,44 7,92 10,47 11,31 16 45,36
37 1993 11 1 1 3,78 8,09 11,14 10,02 18 43,55
37 1993 12 1 2 3,66 8,09 9,9 10,1 20 44,52
37 1993 13 1 3 3,58 8 10,86 10,17 19 44,34
37 1993 14 1 4 3,54 7,57 9,48 9,55 16 47,49
38 1993 11 1 1 3,52 8,21 11,38 11 21 42,99
38 1993 12 1 2 3,47 8,11 10,81 9,78 16 45,35
38 1993 13 1 3 3,21 8,02 10,53 13,74 18 44,34
38 1993 14 1 4 3,01 7,64 9,42 9,06 14 50,34
39 1993 11 1 1 3,56 8,09 10,84 10,7 19 44,01
39 1993 12 1 2 3,46 8,08 11,54 10,18 20 43,86
39 1993 13 1 3 3,23 7,82 11,23 10,23 10 47,52
39 1993 14 1 4 3,2 7,73 10,5 9,89 17 47,12
40 1993 11 1 1 3,56 8,38 10,97 9,9 12 45,14
40 1993 12 1 2 3,63 8,17 10,28 10,56 7 46,61
40 1993 13 1 3 3,22 7,78 10,26 9,44 9 49,27
40 1993 14 1 4 3,38 8,1 10,02 8,89 11 47,97
41 1993 11 1 1 3,51 8,12 10,7 8,5 16 45,93
41 1993 12 1 2 3,6 8,88 10,7 9,66 10 44,79
41 1993 13 1 3 3,35 7,96 10,54 8,55 14 47,41
41 1993 14 1 4 3,3 7,78 10,47 7,8 16 48,01
42 1993 13 1 3 3,4 8,27 10,59 13,4 11 44,72
42 1993 11 1 1 3,74 9,28 12,38 10,5 8 42,3
42 1993 12 1 2 3,5 8,38 10,7 10,19 8 46,28
42 1993 14 1 4 3,23 8,28 10,47 10,89 12 46,46
43 1993 11 1 1 3,7 8,82 12 11,05 25 40,3
43 1993 12 1 2 3,61 8,72 11,48 9,54 21 42,4
43 1993 13 1 3 3,56 8,6 11,11 9,41 17 43,86
43 1993 14 1 4 3,51 9,17 11,28 10,77 14 42,83
44 1993 11 1 1 3,64 7,46 9,78 11,48 15 46,26
44 1993 12 1 2 3,56 7,57 10,17 9,73 13 47,35
44 1993 13 1 3 3,48 7,44 9,75 8,8 19 47,48
44 1993 14 1 4 3,36 7,31 9,28 7,47 22 48,73
45 1993 11 1 1 3,62 8,52 11,68 9,41 23 42,26
45 1993 12 1 2 3,63 8,2 10,53 10,4 18 44,16
45 1993 13 1 3 3,47 8,56 13,51 9,71 13 42,98
45 1993 14 1 4 3,36 8,38 10,41 10,62 21 44,15
46 1993 11 1 1 3,69 8 11,81 15,83 25 39,85
46 1993 12 1 2 3,5 8,51 11,12 10,41 19 43,37
46 1993 13 1 3 3,23 7,09 9,4 9,82 17 49,5
46 1993 14 1 4 3,16 7,3 9,44 9,7 21 48,39
47 1993 11 1 1 3,41 8,68 10,87 10,51 13 44,67
47 1993 12 1 2 3,46 7,65 10,06 9,53 16 47,1
47 1993 13 1 3 3,1 7,84 11,59 9,1 5 49,48
47 1993 14 1 4 3,04 7,42 10,49 8,87 20 48,3
48 1993 10 1 1 3,89 8,51 11,1 13,22 23 40,32
48 1993 11 1 2 3,9 7,99 10,38 9,74 25 42,75
48 1993 12 1 3 3,69 7,92 10,23 12,05 25 42,63
48 1993 13 1 4 3,56 7,55 10,18 13,21 19 44,36
49 1993 11 1 1 3,59 8,98 11,78 10,84 23 40,93
49 1993 12 1 2 3,56 8,14 11,2 9,1 14 45,39
49 1993 13 1 3 3,33 8,28 10,7 8,8 13 46,76
49 1993 14 1 4 3,28 8,33 10,75 9,03 7 48,02
50 1993 11 1 1 3,51 8,11 10,57 10,63 16 44,99
50 1993 13 1 3 3,32 7,51 9,14 8,78 25 47,18
50 1993 12 1 2 3,3 7,68 10,03 9,47 18 47,27
50 1993 14 1 4 3,17 7,47 9,57 7,85 12 51,15
51 1993 11 1 1 3,64 8,13 11,66 10,6 9 45,03
51 1993 12 1 2 3,61 7,58 10,28 8,91 12 47,7
51 1993 13 1 3 3,51 7,58 10,66 10,19 15 46,39
51 1993 14 1 4 3,38 8,01 10,12 9,53 16 46,61
52 1993 11 1 1 3,7 8,7 10,6 10,04 15 43,71
52 1993 12 1 2 3,75 8,22 10,14 10,92 20 43,41
52 1993 13 1 3 3,47 8,27 10,06 9,65 12 46,6
52 1993 14 1 4 3,41 8,1 9,91 8,16 18 46,78
53 1993 11 1 1 3,63 8,6 11,73 10,49 16 42,85
53 1993 12 1 2 3,4 7,8 10,69 10,48 10 47,27
53 1993 13 1 3 3,34 8,14 10,1 8,5 12 47,96
53 1993 14 1 4 3,07 8,39 11,12 12,8 14 44,89
54 1993 10 1 1 3,56 8,66 11,24 10,5 19 42,78
54 1993 11 1 2 3,6 8,28 11,52 9,48 23 42,82
54 1993 12 1 3 3,5 8,63 11,11 9,84 13 44,58
54 1993 13 1 4 3,2 8,1 10,01 10,02 14 47,39
55 1994 10 1 1 4,03 9,11 12,19 15,3 18 38,37
55 1994 11 1 2 4,04 8,65 11,36 9,78 14 42,43
55 1994 12 1 3 4,09 9,44 12,07 10,53 19 39,41
55 1994 13 1 4 4,03 8,78 11,07 9,35 15 42,46
56 1994 11 1 1 3,48 8,17 10,57 10,1 25 43,47
56 1994 12 1 2 3,38 8,06 10,41 9,74 12 47,01
56 1994 13 1 3 3,21 7,96 10,62 9,58 15 47,1
56 1994 14 1 4 3,12 8,16 10,17 9,53 19 46,59
57 1994 11 1 1 3,47 8,16 10,51 8,87 25 44,14
57 1994 12 1 2 3,44 8,18 10,32 9,23 15 46,23
57 1994 13 1 3 3,46 8,04 9,7 9,98 15 46,6
57 1994 14 1 4 3,36 7,6 10,17 8,79 18 47,45
58 1994 11 1 1 3,6 8,28 10,06 10,91 25 42,92
58 1994 12 1 2 3,6 7,88 9,84 8,97 21 45,53
58 1994 13 1 3 3,27 7,22 9,51 9,52 11 50,59
58 1994 14 1 4 3,76 7,38 9,13 8,67 9 49,5
59 1994 11 1 1 3,3 8,57 12,42 11,23 14 43,48
59 1994 12 1 2 3,19 7,65 11,54 17,36 17 42,81
59 1994 13 1 3 3,12 7,91 10,49 9,24 10 49,03
59 1994 14 1 4 3,12 7,63 10,44 8,31 11 50,04
60 1994 11 1 1 3,51 8,93 13,2 14,66 10 40,9
60 1994 12 1 2 3,43 8,84 11,2 10,68 19 42,83
60 1994 13 1 3 3,5 8,84 12,44 9,95 18 42,19
60 1994 14 1 4 3,53 9,28 11,48 11,5 11 42,65
61 1994 11 1 1 3,75 8,46 11,96 8,05 21 42,7
61 1994 13 1 3 3,34 8,16 10,86 8,75 17 45,99
61 1994 14 1 4 3,3 9,32 11,79 11,85 15 42,2
61 1994 12 1 2 3,56 8,44 12,12 11,5 15 42,79
62 1994 11 1 1 3,58 8,38 10,99 7,7 20 44,51
62 1994 12 1 2 3,56 9,32 12,46 10,64 17 41,1
62 1994 14 1 4 3,48 8,46 11,16 9,59 16 44,46
62 1994 13 1 3 3,51 7,83 10,21 8,81 15 47,01
63 1994 11 1 1 3,56 8,44 11,4 11,71 22 41,97
63 1994 12 1 2 3,62 8,21 10,56 11,4 12 44,86
63 1994 13 1 3 3,36 7,91 11,82 9,2 21 44,55
63 1994 14 1 4 3,38 8,78 11,76 9,22 14 44,29
64 1994 10 1 1 3,64 8,16 11,42 11,22 18 43,12
64 1994 11 1 2 3,68 8,72 12,23 9,91 18 42,01
64 1994 12 1 3 3,47 9,16 11,66 9,57 21 41,95
64 1994 13 1 4 3,3 7,42 9,83 7,5 16 49,63
65 1994 10 1 1 3,79 8,26 10,78 13,37 23 41,16
65 1994 11 1 2 3,65 8,6 12,12 13,36 18 40,94
65 1994 12 1 3 3,32 8,11 10,96 9,27 25 44,19
65 1994 13 1 4 3,24 8,23 10,51 9,52 15 46,56
66 1994 11 1 1 3,68 8,22 10,12 12,7 11 44,57
66 1994 12 1 2 3,62 8,47 10,17 10,95 11 45,11
66 1994 13 1 3 3,5 8,17 9,83 10,68 9 47,01
66 1994 14 1 4 3,32 8,38 9,76 7,84 15 47,52
67 1995 11 1 1 3,84 8,57 11,8 12,6 16 41,3
67 1995 12 1 2 3,73 8,1 10,89 10,35 10 45,33
67 1995 13 1 3 3,38 7,79 10,81 9,59 17 46,2
67 1995 14 1 4 3,12 7,42 10,22 9,56 11 50,01
68 1994 11 1 1 3,66 8,91 12,21 20 21 37,49
68 1994 12 1 2 3,49 8,42 11,25 9,31 20 43,77
68 1994 13 1 3 3,42 8,3 10,62 9,85 12 46,12
68 1994 14 1 4 3,24 7,5 10,08 10,18 15 48,14
69 1994 11 1 1 3,59 7,99 10,5 11,64 16 44,51
69 1994 12 1 2 3,52 7,45 10,07 9,91 12 47,98
69 1994 13 1 3 3,59 7,88 10,12 8,36 10 48,04
69 1994 14 1 4 3,22 7,61 9,72 7,94 18 48,89
70 1994 11 1 1 3,63 8,74 12,09 12,5 20 40,81
70 1994 12 1 2 3,78 8,75 11,24 12,89 24 40,13
70 1994 13 1 3 3,56 8,64 10,89 9,46 15 44,32
70 1994 14 1 4 3,56 8,02 11,18 12,31 12 44,48
71 1994 11 1 1 3,44 7,5 10,92 9,74 21 45,54
71 1994 12 1 2 3,54 8,1 10,36 9,73 16 45,53
71 1994 13 1 3 3,42 8,4 11,47 9,71 20 43,68
71 1994 14 1 4 3,21 7,76 10,52 11,79 18 45,8
72 1994 11 1 1 3,81 9,01 11,36 9,16 19 41,91
72 1994 12 1 2 3,48 7,78 10,7 8,56 11 47,81
72 1994 13 1 3 3,54 7,87 10,2 8,75 12 47,52
72 1994 14 1 4 3,31 7,7 10,07 8,23 15 48,53
73 1994 11 1 1 3,57 7,96 11,09 10,19 19 44,26
73 1994 12 1 2 3,54 7,84 11,38 10,04 14 45,43
73 1994 13 1 3 3,5 8,5 11,09 11,36 20 42,8
73 1994 14 1 4 3,27 8,1 10,57 10 10 47,51
74 1994 10 1 1 3,84 8,16 12 10,78 22 41,55
74 1994 11 1 2 3,73 7,48 10,62 11,36 12 45,86
74 1994 12 1 3 3,57 7,47 10,33 8,21 20 46,63
74 1994 13 1 4 3,47 7,32 9,52 8,42 18 48,44
75 1994 11 1 1 3,72 7,43 11,22 10,67 14 45,41
75 1994 12 1 2 3,61 8,16 10,24 10,74 19 44,18
75 1994 13 1 3 3,52 7,78 10,24 10,07 14 46,6
75 1994 14 1 4 3,24 8,4 10,28 11,25 11 46,38
76 1995 10 1 1 3,68 8,3 11,3 9,9 20 43,06
76 1995 11 1 2 3,58 8,01 10,38 8,96 20 45,1
76 1995 12 1 3 3,57 8,21 10,26 9,44 17 45,24
76 1995 13 1 4 3,25 7,7 10,1 9,47 14 48,28
77 1994 11 1 2 3,69 8,41 10,52 10,52 12 44,7
77 1994 12 1 3 3,46 7,9 10,38 9,34 16 46,4
77 1994 10 1 1 3,8 8,34 11,72 11,92 22 41,11
77 1994 13 1 4 3,49 8,51 10,43 10,17 9 46,09
78 1994 10 1 1 3,61 8,36 11,5 11,59 15 43,2
78 1994 11 1 2 3,46 7,93 10,36 9,07 8 48,29
78 1994 12 1 3 3,4 7,69 10,23 8,76 15 47,74
78 1994 13 1 4 3,21 8 11,79 7,98 17 46,38
79 1994 11 1 1 3,85 8,48 11,66 13,07 13 41,84
79 1994 12 1 2 3,69 8,3 11,28 10,23 14 44,03
79 1994 13 1 3 3,44 8,23 10,2 12,25 11 45,55
79 1994 14 1 4 3,44 8,44 10,44 8,37 8 47,59
80 1994 11 1 1 3,57 8,22 11,57 12,34 15 43,19
80 1994 12 1 2 3,4 8,12 10,96 10,08 10 46,57
80 1994 13 1 3 3,26 8,48 11,54 11,58 17 43,73
80 1994 14 1 4 3,08 8 11,23 10,88 18 45,65
81 1994 11 1 1 3,9 8,06 10,78 10,23 22 42,66
81 1994 12 1 2 3,52 7,74 10,58 13,78 15 44,33
81 1994 13 1 3 3,5 8,07 10,83 11,95 19 43,68
81 1994 14 1 4 3,24 8,11 10,73 9,02 10 48
82 1994 11 1 1 3,8 8,17 13,5 11,75 20 40,56
82 1994 12 1 2 3,68 8,68 11,98 10,08 17 42,37
82 1994 13 1 3 3,62 8,62 11,73 9,05 15 43,68
82 1994 14 1 4 3,52 7,51 10,59 8,23 13 48,07
83 1994 11 1 1 3,65 8,56 12,1 10,36 13 43,19
83 1994 12 1 2 3,56 8,17 10,38 10,09 12 45,96
83 1994 13 1 3 3,28 8,07 10,97 11,96 5 47,23
83 1994 14 1 4 3,21 7,8 10,56 9,52 5 49,9
84 1994 11 1 1 3,78 8,33 11,56 10,11 14 43,51
84 1994 12 1 2 3,68 8,19 10,54 10,75 15 44,42
84 1994 13 1 3 3,38 7,91 10,24 8,84 18 46,63
84 1994 14 1 4 3,29 7,76 10,39 9,85 16 47,06
85 1994 10 1 1 3,69 8,54 10,9 9,63 18 43,41
85 1994 11 1 2 3,64 7,91 11,14 11,43 15 44,27
85 1994 12 1 3 3,69 8,24 10,3 9,94 19 44,09
85 1994 13 1 4 3,6 8,49 10,97 12,92 18 42,28
86 1994 11 1 1 3,73 8,12 11,08 11,68 22 42,23
86 1994 12 1 2 3,66 8 10,41 10,07 12 45,91
86 1994 13 1 3 3,79 8,53 10,66 9,17 10 45,06
86 1994 14 1 4 3,49 8,29 10,04 10,2 10 46,65
87 1994 11 1 1 3,74 8,26 10,86 11,53 25 41,67
87 1994 12 1 2 3,63 8,23 10,55 9,66 21 43,85
87 1994 13 1 3 3,56 8,03 10,22 8,78 11 47,29
87 1994 14 1 4 3,58 8,14 10,1 9,07 10 47,16
88 1994 11 1 1 3,8 9,02 11,56 13,73 19 39,94
88 1994 12 1 2 3,76 8,88 11,24 12,85 19 40,83
88 1994 13 1 3 3,61 7,99 10,61 8,39 15 46,17
88 1994 14 1 4 3,47 7,97 12,8 7,1 20 44,47
89 1994 11 1 1 3,36 8,89 11,47 10,25 14 43,9
89 1994 12 1 2 3,28 7,83 10,02 9,49 8 49,35
89 1994 13 1 3 3,16 7,51 9,44 9,14 4 52,55
89 1994 14 1 4 3,13 7,01 9,38 6,55 13 53,32
90 1994 11 1 1 3,5 8,03 10,48 10,25 18 45,04
90 1994 12 1 2 3,29 7,52 9,82 9,85 13 48,8
90 1994 13 1 3 3,21 7,22 9,24 8,1 14 51,26
90 1994 14 1 4 3,2 7,68 9,92 8,5 10 50,25
91 1994 11 1 1 3,54 8,17 11,71 12,67 14 43,3
91 1994 12 1 2 3,48 7,81 10,58 8,66 18 46,25
91 1994 13 1 3 3,36 7,46 10,07 8,84 17 48,04
91 1994 14 1 4 3,25 7,82 11,17 8,95 20 46
92 1994 11 1 1 3,5 8,12 11,11 12,72 11 44,56
92 1994 12 1 2 3,34 8 10,7 8,95 17 46,35
92 1994 13 1 3 3,26 7,63 10,38 9,73 13 48,2
92 1994 14 1 4 3,26 7,88 10,68 8,63 17 47,09
93 1994 11 1 1 3,54 9,28 13,68 15,82 19 38,15
93 1994 12 1 2 3,29 8,34 11,49 14,68 18 42,34
93 1994 13 1 3 3,44 8,28 11,36 10,76 20 43,44
93 1994 14 1 4 3,21 7,96 10,43 10,53 22 45,29
94 1994 11 1 1 3,56 7,84 10,32 12,27 11 45,77
94 1994 12 1 2 3,51 7,48 12,44 8,93 13 46,1
94 1994 13 1 3 3,41 7,59 10 10,16 11 48,28
94 1994 14 1 4 3,14 7,28 9,58 8,38 14 50,89
95 1994 11 1 1 3,69 8,02 12,26 12,6 18 41,98
95 1994 12 1 2 3,52 7,94 9,94 8,91 21 45,64
95 1994 13 1 3 3,31 7,82 10,1 8,48 25 45,88
95 1994 14 1 4 3,32 8,32 10,54 9,52 16 45,85
96 1994 11 1 1 3,52 8,09 11,06 14,79 15 42,87
96 1994 12 1 2 3,38 7,43 10,52 10,72 25 44,92
96 1994 13 1 3 3,2 7,78 10,38 8,77 21 46,84
96 1994 14 1 4 3,07 7,68 9,91 7,53 12 50,92
97 1994 10 1 1 3,38 8,3 10,36 12,24 16 44,48
97 1994 11 1 2 3,48 8,51 10,87 11,24 13 44,4
97 1994 12 1 3 3,3 8,3 10,74 10 17 45,33
97 1994 13 1 4 3,16 8 10,64 7,54 17 47,85
98 1994 11 1 1 3,81 8,39 10,01 8,98 18 44,29
98 1994 12 1 2 3,57 7,99 10,4 9,55 19 45,07
98 1994 13 1 3 3,65 7,94 10,09 9,53 16 45,78
98 1994 14 1 4 3,48 7,86 9,52 8,75 18 47,06
99 1994 11 1 1 3,66 8,26 10,64 11,49 19 43,17
99 1994 12 1 2 3,48 7,96 10 9,34 20 45,69
99 1994 13 1 3 3,52 8,25 10,21 8,83 7 47,86
99 1994 14 1 4 3,28 7,97 9,79 8,56 17 47,68
100 1995 11 1 1 3,76 8,83 12,44 11,66 18 40,73
100 1995 12 1 2 3,5 8,42 11,4 10,9 23 42,36
100 1995 13 1 3 3,52 8,57 9,93 10 17 44,73
100 1995 14 1 4 3,41 8,78 12,63 11,86 10 43,06
101 1995 11 1 1 3,54 8,21 10,62 10,54 13 45,31
101 1995 12 1 2 3,46 7,73 9,68 8,92 15 47,84
101 1995 13 1 3 3,28 7,91 9,44 8,53 11 49,59
101 1995 14 1 4 3,24 7,74 11,28 8 18 47,03
102 1995 11 1 1 3,61 8,38 10,5 10,61 10 45,42
102 1995 12 1 2 3,62 7,87 10,44 9 14 46,42
102 1995 13 1 3 3,41 7,98 9,97 9,12 19 46,26
102 1995 14 1 4 3,22 7,84 9,74 8,09 8 50,73
103 1995 11 1 1 3,58 8,41 10,87 9,93 20 43,51
103 1995 12 1 2 3,48 7,7 10,52 8,39 21 46,03
103 1995 13 1 3 3,4 7,68 10,34 8,6 11 48,68
103 1995 14 1 4 3,24 7,6 10,08 9,3 16 48,19
104 1995 11 1 1 3,73 8,38 10,6 10,55 12 44,54
104 1995 12 1 2 3,56 8 10,9 10,76 9 46,14
104 1995 13 1 3 3,5 7,88 10,78 9,93 16 45,65
104 1995 14 1 4 3,28 7,82 9,52 7,87 18 48,41
105 1995 11 1 1 3,81 9,62 11,62 10,16 15 41,01
105 1995 12 1 2 3,68 7,79 9,78 10,82 15 45,79
105 1995 13 1 3 3,57 8,17 10,31 11,01 17 44,51
105 1995 14 1 4 3,32 7,82 10,41 9,36 19 46,41
106 1995 11 1 1 3,59 7,98 11,08 12,13 19 43,27
106 1995 12 1 2 3,41 7,36 10,5 10,09 9 48,81
106 1995 13 1 3 3,87 7,51 10,3 8,29 16 46,29
106 1995 14 1 4 3,13 7,52 9,57 8,91 18 49,06
107 1995 10 1 1 3,47 8,06 11,11 9,46 15 45,56
107 1995 11 1 2 3,49 7,61 10,84 9,71 22 45,03
107 1995 12 1 3 3,32 7,51 10,38 10,39 10 48,56
107 1995 13 1 4 3,21 8,01 10,19 8,15 21 46,83
108 1995 11 1 1 3,26 8,12 10,97 9,63 21 44,99
108 1995 12 1 2 3,28 8,25 11,84 9,75 18 44,51
108 1995 13 1 3 3,39 7,9 12,78 13,94 17 42,33
108 1995 14 1 4 3,2 7,51 10,22 10,06 13 48,69
109 1995 11 1 1 3,96 8,87 11,07 10,12 20 41,32
109 1995 12 1 2 3,8 8,51 9,84 9,28 17 44,29
109 1995 13 1 3 3,88 8,28 10,03 8,72 14 45,17
109 1995 14 1 4 3,75 8,34 9,54 9,06 9 46,83
110 1995 11 1 1 3,86 9,1 11,33 11,56 21 40,32
110 1995 12 1 2 3,94 8,28 10,19 10,39 20 42,89
110 1995 13 1 3 3,68 8,4 10,63 8,62 14 45,19
110 1995 14 1 4 3,54 7,76 9,78 10,63 20 45,41
111 1995 11 1 1 3,75 8,57 11,48 13,69 17 41,18
111 1995 12 1 2 3,56 8,03 10,76 8,2 8 47,78
111 1995 13 1 3 3,44 8,18 11,38 10 12 45,56
111 1995 14 1 4 3,19 7,82 10,46 11,59 11 47,43
112 1995 11 1 1 3,69 8,71 11,31 10,89 17 42,43
112 1995 12 1 2 3,49 8,23 10,38 8,62 19 45,37
112 1995 13 1 3 3,26 8,48 11,56 9,03 17 44,92
112 1995 14 1 4 3,09 7,84 10,87 10,86 9 48,26
113 1995 11 1 1 3,73 8,46 11,07 9,38 12 44,56
113 1995 12 1 2 3,29 7,96 10,64 10,44 10 47,42
113 1995 13 1 3 3,24 7,75 10,02 8,38 6 50,9
113 1995 14 1 4 3,14 7,8 9,65 7,8 5 52,27
114 1995 11 1 1 3,46 8,16 10,91 9,79 19 44,6
114 1995 12 1 2 3,66 9,08 11,83 7,96 15 43,15
114 1995 13 1 3 3,52 8,14 10,98 10,92 14 44,83
114 1995 14 1 4 3,17 8,28 10,92 10,09 10 47,15
115 1995 11 1 1 3,61 7,9 10,47 10,19 16 45,35
115 1995 12 1 2 3,41 7,62 9,98 8,79 14 48,3
115 1995 13 1 3 3,39 8,01 10,12 12,66 16 44,99
115 1995 14 1 4 3,16 7,99 9,68 8,19 9 50,38
116 1995 10 1 1 3,59 7,94 10,5 12,94 10 45,19
116 1995 12 1 3 3,48 8,24 10,62 10,65 16 44,81
116 1995 11 1 2 3,47 8,02 10,53 11 15 45,36
116 1995 13 1 4 3,23 8,1 10,73 9,9 13 46,91
117 1995 11 1 1 3,44 7,51 10,57 9,69 18 46,49
117 1995 12 1 2 3,32 7,6 10,28 9,75 17 47,21
117 1995 13 1 3 3,19 7,6 9,09 8,52 13 50,58
117 1995 14 1 4 3,21 7,43 8,87 9,52 10 51,29
118 1995 11 1 1 3,56 8,25 12,53 12,84 19 41,52
118 1995 12 1 2 3,54 8,08 11,36 9,08 22 43,86
118 1995 13 1 3 3,48 7,99 10,58 8,16 14 47,02
118 1995 14 1 4 3,32 7,73 10,72 9,01 14 47,6
119 1995 11 1 2 3,28 7,53 9,97 8,23 16 48,89
119 1995 12 1 3 3,22 7,95 10,17 8,93 13 48,32
119 1995 13 1 4 3,33 8,48 10,38 9,33 10 47,02
119 1995 10 1 1 3,2 7,56 10,28 8,47 8 50,68
120 1995 10 1 1 3,6 9,08 11,92 9,52 23 41,18
120 1995 11 1 2 3,2 8,52 11,68 11,72 12 44,65
120 1995 12 1 3 3,32 7,56 9,78 9,22 4 51,25
120 1995 13 1 4 3,1 7,56 10,1 9,11 20 47,99
121 1995 10 1 1 3,63 7,9 10,58 9,95 20 44,49
121 1995 11 1 2 3,58 7,78 10,94 9 15 46,1
121 1995 12 1 3 3,32 7,68 11,98 9,59 15 46,05
121 1995 13 1 4 3,36 7,81 9,57 8,27 5 51,02
122 1995 11 1 1 3,69 8,41 11,01 10,23 19 43,1
122 1995 12 1 2 3,59 8,28 11,21 10,33 17 43,83
122 1995 13 1 3 3,66 8,07 10,28 9,02 16 45,58
122 1995 14 1 4 3,57 8,04 10,66 8,34 18 45,57
123 1995 11 1 1 3,63 8,49 10,78 13,91 14 42,61
123 1995 12 1 2 3,76 8,71 11,14 9,88 22 41,88
123 1995 13 1 3 3,6 8,36 10,39 9,18 19 44,46
123 1995 14 1 4 3,31 8,04 10,87 8,35 13 47,43
124 1995 10 1 1 3,7 8,26 10,24 9,48 19 44,28
124 1995 11 1 2 3,62 8,12 10,41 8,53 14 46,18
124 1995 12 1 3 3,5 7,91 10,46 8,28 15 46,94
124 1995 13 1 4 3,38 7,47 10,62 9,21 12 48,37
125 1995 11 1 1 3,79 8 10,73 8,66 16 45,05
125 1995 12 1 2 3,56 7,97 10,11 10,72 15 45,64
125 1995 13 1 3 3,5 8,2 10,17 8,35 16 46,35
125 1995 14 1 4 3,41 7,82 10,28 8,7 4 50,02
126 1995 11 1 1 3,98 8,36 10,33 10,41 16 43,25
126 1995 12 1 2 3,73 8,28 10,63 9,16 10 45,8
126 1995 13 1 3 3,58 8,7 9,97 9,68 8 46,24
126 1995 14 1 4 3,48 8,28 10,04 6,9 13 47,81
127 1995 11 1 1 3,47 8,4 11,17 10,98 15 44,13
127 1995 12 1 2 3,36 8,16 10,37 9,4 17 46,01
127 1995 13 1 3 3,12 8,38 10,73 8,81 13 47,33
127 1995 14 1 4 3,18 8,57 10,52 9,03 11 47,22
128 1995 10 1 1 3,66 8,06 10,4 10,17 16 44,93
128 1995 11 1 2 3,78 8,48 9,73 10,47 19 43,56
128 1995 12 1 3 3,63 7,51 10,01 12,79 17 44,93
128 1995 13 1 4 3,39 7,54 9,73 9,43 6 50,4
129 1995 11 1 1 3,46 8,47 10,83 14,31 23 41,37
129 1995 12 1 2 3,68 8,29 10,87 10,83 11 44,72
129 1995 13 1 3 3,4 8,56 10,38 12,55 19 43,21
129 1995 14 1 4 3,21 7,78 9,87 8,57 18 48,06
130 1995 11 1 1 3,58 8,17 11,92 10,56 15 43,78
130 1995 12 1 2 3,45 8,09 11,68 10,1 16 44,58
130 1995 13 1 3 3,44 8,2 10,66 9,74 12 46,28
130 1995 14 1 4 3,32 8,21 11,08 8,48 14 46,56
131 1995 11 1 1 3,57 8,09 10,46 10,88 15 44,99
131 1995 12 1 2 3,38 7,81 11,21 11,41 19 44,51
131 1995 13 1 3 3,36 8,11 11,86 9,72 15 45,1
131 1995 14 1 4 3,21 7,97 10,18 9,69 13 47,88
132 1995 11 1 1 3,46 7,59 11,11 10,32 11 46,96
132 1995 12 1 2 3,36 7,68 10,21 11,58 14 46,64
132 1995 13 1 3 3,3 7,5 10,04 8,17 12 49,82
132 1995 14 1 4 3,01 7,61 10,87 8,1 5 51,81
133 1995 11 1 1 3,7 8,79 11,68 13,94 22 39,92
133 1995 12 1 2 3,68 8,57 12,53 12,22 15 41,59
133 1995 13 1 3 3,42 8,46 11,11 10,14 19 43,86
133 1995 14 1 4 3,16 8,31 10,72 11,95 17 44,87
134 1995 11 1 1 3,42 7,62 10,69 9,19 14 47,37
134 1995 12 1 2 3,47 7,91 10,01 8,89 17 46,69
134 1995 13 1 3 3,42 7,87 10,48 9,02 12 47,58
134 1995 14 1 4 3,29 7,47 9,78 7,95 18 48,86
135 1995 11 1 1 3,64 8,97 10,91 10,17 23 41,68
135 1995 12 1 2 3,56 8,1 10,2 8,59 10 47,49
135 1995 13 1 3 3,58 8,41 9,85 9,53 15 45,53
135 1995 14 1 4 3,38 7,89 9,86 8,88 13 48,13
136 1995 11 1 1 3,66 7,87 11,32 11,26 17 43,82
136 1995 12 1 2 3,58 7,99 10,45 10,5 16 45,14
136 1995 13 1 3 3,6 8 10,3 9,04 4 48,59
136 1995 14 1 4 3,34 7,98 9,96 8,54 13 48,19
137 1995 11 1 1 3,5 7,78 10,62 10,77 16 45,56
137 1995 12 1 2 3,39 7,71 10,58 8,99 22 45,77
137 1995 13 1 3 3,28 7,78 9,71 8,94 10 49,62
137 1995 14 1 4 3,07 7,52 9,23 7,44 11 52,39
138 1995 11 1 1 3,82 8,5 11,73 10,51 18 42,06
138 1995 12 1 2 3,81 8,39 10,39 10,66 8 45,16
138 1995 13 1 3 3,72 8,07 9,98 9,69 10 46,56
138 1995 14 1 4 3,66 8,1 10,57 9,21 15 45,39
139 1995 11 1 1 3,88 9,02 12,44 12,48 19 39,62
139 1995 12 1 2 3,78 8,38 11,7 11,66 19 41,74
139 1995 13 1 3 3,46 8,57 11,38 9,56 17 43,97
139 1995 14 1 4 3,41 8,32 10,2 10 9 47,07
140 1995 11 1 1 3,96 9,1 11,96 14,11 18 39,14
140 1995 12 1 2 3,81 8,28 11,91 11,29 18 41,99
140 1995 13 1 3 3,61 7,94 10,34 10,36 22 44,1
140 1995 14 1 4 3,58 7,97 10,09 10,41 16 45,53
141 1995 11 1 1 3,5 8,31 10,53 11,42 10 45,52
141 1995 12 1 2 3,4 8,02 10,44 9,78 11 47,19
141 1995 13 1 3 3,3 8 10,29 9,28 7 48,98
141 1995 14 1 4 3,04 7,88 10 8,31 4 52,08
142 1995 11 1 1 3,68 8,41 12,38 13,77 21 40,32
142 1995 12 1 2 3,62 8,11 11,53 12,52 17 42,8
142 1995 13 1 3 3,48 8,08 10,88 10,65 19 44,3
142 1995 14 1 4 3,5 7,89 10,51 9,69 13 46,63
143 1995 11 1 1 3,34 8,51 12,03 16,27 22 40,21
143 1995 12 1 2 3,44 8,28 11,13 10,43 20 43,77
143 1995 13 1 3 3,41 7,92 11,93 9,63 11 46,11
143 1995 14 1 4 3,24 7,92 10,48 10,4 18 46,12
144 1995 11 1 1 4,03 8,41 12,08 9,79 22 40,94
144 1995 12 1 2 4,06 8,78 11,43 10,8 18 40,98
144 1995 13 1 3 3,53 8,06 9,61 9,19 12 47,46
144 1995 14 1 4 3,28 7,63 9,84 8,33 10 50,21
145 1995 11 1 1 3,56 8,52 12,21 11,43 18 42,08
145 1995 12 1 2 3,58 8,28 10,7 10,71 15 44,49
145 1995 13 1 3 3,62 8,7 10,51 10,1 15 44,02
145 1995 14 1 4 3,42 8,01 10,58 9,8 17 45,71
146 1993 11 0 1 3,79 8,68 11,42 10,97 24 40,85
146 1993 12 0 2 3,54 8,73 12,58 11,12 17 41,83
146 1993 13 0 3 3,28 7,99 12,81 10,67 14 44,55
146 1993 14 0 4 3,06 8,24 10,92 10 20 45,53
147 1993 11 0 1 3,96 8,94 11,68 11,03 20 40,42
147 1993 12 0 2 3,78 8,36 10,57 10,11 18 43,47
147 1993 13 0 3 3,54 8,28 9,63 9,87 11 46,8
147 1993 14 0 4 3,49 8,17 10,17 7,73 10 48,12
148 1993 11 0 1 3,73 8,69 10,51 9,74 16 43,64
148 1993 12 0 2 3,46 8,36 9,9 8,74 18 45,78
148 1993 13 0 3 3,44 8,19 10,27 7,75 10 48,17
148 1993 14 0 4 3,5 8,22 10,11 8,1 17 46,27
149 1993 11 0 1 3,56 8,39 11,21 12,33 17 42,83
149 1993 12 0 2 3,51 8,38 11,38 13,34 14 42,98
149 1993 13 0 3 3,34 8,16 11,07 9,9 16 45,44
149 1993 14 0 4 3,02 7,59 9,97 9,69 11 50,22
150 1993 11 0 1 3,71 8,45 11,76 10,15 19 42,44
150 1993 12 0 2 3,57 8,44 10,73 8,93 17 44,65
150 1993 13 0 3 3,4 8,34 10,83 9,28 22 44,18
150 1993 14 0 4 3,19 8,17 10,4 11,23 12 46,72
151 1993 12 0 2 3,63 8,88 12,76 11,88 15 41,22
151 1993 13 0 3 3,61 8,19 11,41 10,26 10 45,19
151 1993 11 0 1 3,73 8,61 11,31 12,08 20 41,44
151 1993 14 0 4 3,48 8,44 10,58 9 17 45,05
152 1994 11 0 1 4,06 9,17 12,9 12,24 16 39,18
152 1994 12 0 2 3,75 8,49 11,96 9,84 16 42,77
152 1994 13 0 3 3,71 8,46 11,33 8,7 18 43,58
152 1994 14 0 4 3,35 8,24 11,11 10,7 17 44,63
153 1994 11 0 1 3,51 8,18 11,2 12,99 17 43,07
153 1994 12 0 2 3,57 7,82 10,02 8,37 15 47,2
153 1994 13 0 3 3,69 7,81 10,43 9,29 15 45,93
153 1994 14 0 4 3,7 8,2 10,69 7,62 15 45,75
154 1993 12 0 2 3,58 8,25 11,78 8,98 13 44,89
154 1993 11 0 1 3,87 8,97 12,9 11,18 15 40,57
154 1993 13 0 3 3,6 8,18 11,57 9,37 4 46,83
154 1993 14 0 4 3,12 8,48 12,34 9,34 5 47,13
155 1993 11 0 1 3,52 7,97 10,2 9,81 17 45,74
155 1993 12 0 2 3,48 8,09 11,01 9,34 16 45,4
155 1993 13 0 3 3,22 7,38 10,75 9,11 14 48,68
155 1993 14 0 4 3,48 8,21 11,55 8,05 11 46,41
156 1993 11 0 1 3,92 9,42 13,26 10,69 20 38,93
156 1993 12 0 2 3,78 9,17 12,14 10,92 16 40,97
156 1993 13 0 3 3,86 9,04 11,26 8,92 13 42,96
156 1993 14 0 4 3,43 8,47 10,38 10,17 16 44,97
157 1993 11 0 1 4,09 9,02 12,38 10,14 16 40,47
157 1993 12 0 2 3,73 8,68 11,96 9,02 12 43,62
157 1993 13 0 3 3,6 8,1 10,8 9,02 19 44,69
157 1993 14 0 4 3,42 8,17 10,62 8,07 9 48,01
158 1993 11 0 1 3,76 8,55 12,18 11,28 18 41,51
158 1993 12 0 2 3,83 8,11 12,14 13,8 22 40,34
158 1993 13 0 3 3,58 8,2 11,04 10,12 18 44,05
158 1993 14 0 4 3,51 8,22 11,14 10,4 18 44,04
159 1993 11 0 1 3,84 8,48 12,57 11,63 21 40,47
159 1993 12 0 2 3,88 8,98 12,47 10,42 21 40,13
159 1993 13 0 3 3,5 8,86 12,02 10,77 16 42,47
159 1993 14 0 4 3,49 8,89 14 10,5 13 41,66
160 1993 10 0 1 3,84 9,03 13,64 12,4 19 38,98
160 1993 11 0 2 3,57 8,53 12,51 12,71 15 41,8
160 1993 12 0 3 3,38 7,84 10,98 14,81 23 42,33
160 1993 13 0 4 3,41 8,09 11,22 11,99 7 46,02
161 1993 11 0 1 3,66 9,39 11,51 10,53 13 42,1
161 1993 12 0 2 3,48 7,88 10,83 7,94 4 49,47
161 1993 13 0 3 3,6 8,72 12,1 9,94 11 43,63
161 1993 14 0 4 3,65 8,94 11,17 10,09 5 44,91
162 1993 11 0 1 3,3 8,62 10,4 10,33 21 44,05
162 1993 12 0 2 3,7 8,12 10,69 9,64 14 45,1
162 1993 13 0 3 3,42 8,6 10,32 10,3 12 45,56
162 1993 14 0 4 3,3 8,55 10,1 9,95 18 45,21
163 1993 11 0 1 3,63 8,87 12,3 10,51 20 41,27
163 1993 12 0 2 3,66 8,41 10,94 9,11 17 44,14
163 1993 13 0 3 3,72 7,81 10,96 8,99 18 44,9
163 1993 14 0 4 3,4 8,12 10,5 8,1 15 46,94
164 1993 11 0 1 3,63 8,69 11,38 10 10 44,32
164 1993 12 0 2 3,56 8,42 10,74 11,12 22 42,75
164 1993 13 0 3 3,55 7,64 9,73 8,25 15 48
164 1993 14 0 4 3,25 8,04 9,65 7,91 7 50,57
165 1993 10 0 1 3,63 8,37 12,47 11,25 16 42,36
165 1993 11 0 2 3,53 8,19 10,99 10,74 16 44,38
165 1993 12 0 3 3,56 7,91 10,52 8,25 20 45,6
165 1993 13 0 4 3,36 8,09 10,56 9,28 13 46,91
166 1993 10 0 1 3,76 8,72 13,9 13,31 20 38,99
166 1993 11 0 2 3,66 8,68 12,51 10,5 16 42,04
166 1993 12 0 3 3,58 8,53 11,69 9,07 21 42,87
166 1993 13 0 4 3,47 8,3 10,87 8,69 22 44,27
167 1993 11 0 1 3,84 8,26 11,66 13,43 21 40,72
167 1993 12 0 2 3,73 8,06 12,46 12,96 17 41,67
167 1993 13 0 3 3,6 8,31 11,29 10,9 17 43,42
167 1993 14 0 4 3,38 8,01 11 10,31 14 45,86
168 1993 11 0 1 3,46 8,12 10,51 13,97 22 42,5
168 1993 12 0 2 3,26 8,24 11,32 13,84 20 42,74
168 1993 13 0 3 3,08 7,83 10,6 10,41 16 47,22
168 1993 14 0 4 3,11 7,83 10,1 11,51 16 46,97
169 1993 11 0 1 3,55 8,19 12,24 12,7 21 41,57
169 1993 12 0 2 3,61 8,06 10,8 9,34 15 45,38
169 1993 13 0 3 3,54 7,61 10,39 12,76 17 44,75
169 1993 14 0 4 3,38 8,19 10,23 10,7 16 45,55
170 1993 11 0 1 3,42 9,47 12,62 12,8 17 40,29
170 1993 12 0 2 3,43 9,02 12,69 16,71 23 38,49
170 1993 13 0 3 3,3 8,17 11,52 10,27 12 45,82
170 1993 14 0 4 3,21 8,17 11,13 10,07 15 45,96
171 1993 11 0 1 3,61 8,3 12,14 13,55 13 42,33
171 1993 12 0 2 3,62 8,24 11,78 10,52 20 42,72
171 1993 13 0 3 3,52 8,09 10,98 10,64 9 46,1
171 1993 14 0 4 3,29 8,03 10,5 8,61 11 48,18
172 1993 11 0 1 3,51 8,42 10,57 10,02 4 47,24
172 1993 12 0 2 3,52 8,36 10,91 8,45 18 44,86
172 1993 13 0 3 3,34 8,14 10,34 8,77 11 47,81
172 1993 14 0 4 3,29 7,81 10,18 8,61 11 48,99
173 1993 11 0 1 3,54 8,22 11,23 12,57 18 42,88
173 1993 12 0 2 3,56 8,42 10,38 10,94 16 44,25
173 1993 13 0 3 3,59 8,48 10,73 10,49 13 44,55
173 1993 14 0 4 3,49 8,79 11,38 8,99 17 43,73
174 1993 10 0 1 3,74 7,93 10,74 10,56 20 43,66
174 1993 11 0 2 3,74 7,97 10,49 10,55 12 45,38
174 1993 12 0 3 3,86 8,8 10,3 9,48 17 43,12
174 1993 13 0 4 3,77 8,2 10,79 8,27 11 45,91
175 1993 11 0 1 3,68 8,3 12,16 11,05 17 42,46
175 1993 12 0 2 3,57 8,42 11,22 10,3 13 44,43
175 1993 13 0 3 3,46 7,9 10,4 8,94 20 45,74
175 1993 14 0 4 3,09 8,34 11,08 9 12 47,32
176 1993 11 0 1 3,64 8,43 10,98 13,08 23 41,3
176 1993 12 0 2 3,56 8,82 12,08 10,95 21 41,36
176 1993 13 0 3 3,48 8,01 11,01 10,4 16 45,04
176 1993 14 0 4 3,16 8,7 11,69 8,9 20 44,21
177 1993 11 0 1 3,86 8,78 11,68 11,57 25 39,93
177 1993 12 0 2 3,62 8,18 11,87 10,5 14 43,89
177 1993 13 0 3 3,3 8,02 12,1 10,14 15 45,07
177 1993 14 0 4 3,34 7,98 10,74 9,02 14 46,97
178 1993 11 0 1 3,57 8,98 11,53 14,05 18 40,7
178 1993 12 0 2 3,46 8,2 10,62 12,35 22 42,99
178 1993 13 0 3 3,47 7,64 12,28 10,31 22 43,59
178 1993 14 0 4 3,3 7,73 10,92 12,11 16 45,45
179 1993 11 0 1 3,73 8,57 11 11,13 20 42,13
179 1993 12 0 2 3,53 7,89 10,42 9,72 22 44,7
179 1993 13 0 3 3,38 8,3 10 8,55 14 47,07
179 1993 14 0 4 3,26 7,97 9,91 9,5 15 47,58
180 1993 11 0 1 3,53 8,18 10 10,6 18 44,87
180 1993 12 0 2 3,51 7,97 9,82 8,91 20 45,93
180 1993 13 0 3 3,46 7,84 10,3 9,14 10 48,05
180 1993 14 0 4 3,38 8,1 10,18 8,64 13 47,5
181 1993 11 0 1 3,62 8,29 10,46 10,94 19 43,64
181 1993 12 0 2 3,57 8,68 11,2 10,71 12 43,97
181 1993 13 0 3 3,46 7,69 12,21 9,44 16 45,19
181 1993 14 0 4 3,31 7,54 9,83 8,67 15 48,86
182 1993 11 0 1 3,76 8,32 12,02 12,81 17 41,53
182 1993 12 0 2 3,68 9,46 12,04 10,35 18 40,77
182 1993 13 0 3 3,35 8,17 11,13 10,63 16 44,97
182 1993 14 0 4 3,38 8,61 12,5 10,23 16 43,16
183 1993 11 0 1 3,6 9,17 12,44 11,81 18 40,59
183 1993 12 0 2 3,47 9,29 12,06 12,08 14 41,61
183 1993 13 0 3 3,35 8,07 11,19 8,47 16 46,2
183 1993 14 0 4 3,36 8,19 11,66 9,39 17 44,86
184 1993 11 0 1 3,72 8,92 12,57 13,95 21 39,25
184 1993 12 0 2 3,48 8,89 12,81 11,33 17 41,5
184 1993 13 0 3 3,48 8,26 11,29 9,25 16 44,89
184 1993 14 0 4 3,43 8,23 11,66 11,61 19 43,13
185 1993 11 0 1 3,71 8,65 13,28 11,64 19 40,42
185 1993 12 0 2 3,61 8,63 12,71 11,3 13 42,32
185 1993 13 0 3 3,56 8,59 11,38 10,65 13 43,86
185 1993 14 0 4 3,25 7,2 11,21 8,37 16 48,46
186 1993 11 0 1 3,76 8,42 11,1 11,49 19 42,24
186 1993 12 0 2 3,62 8,84 11,31 10,47 25 41,2
186 1993 13 0 3 3,5 8,17 10,21 9,83 12 46,46
186 1993 14 0 4 3,33 8,17 10,28 9,41 20 45,54
187 1993 11 0 1 3,83 8,52 11,54 10,94 11 43,22
187 1993 12 0 2 3,72 8,75 11 14,29 25 39,76
187 1993 13 0 3 3,68 8,38 10,74 10,04 13 44,64
187 1993 14 0 4 3,43 8,07 10,47 9,77 20 45,04
188 1993 11 0 1 3,63 8,13 10,91 10,25 14 44,84
188 1993 12 0 2 3,54 8,03 10,33 9,11 25 44,18
188 1993 13 0 3 3,48 7,72 10,22 10,02 14 46,92
188 1993 14 0 4 3,3 8,06 9,78 10,07 18 46,39
189 1993 10 0 1 3,72 8,3 10,54 15,89 12 42,33
189 1993 11 0 2 3,58 8,63 10,86 11,31 25 41,63
189 1993 12 0 3 3,56 8,01 10,29 9,63 9 47,26
189 1993 13 0 4 3,51 8,52 11,12 9,01 12 45,36
190 1993 11 0 1 3,7 8,19 10,59 10,56 15 44,4
190 1993 12 0 2 3,62 8,04 10,23 9,67 16 45,5
190 1993 13 0 3 3,66 8,5 10,64 9,13 13 45,01
190 1993 14 0 4 3,37 8,28 10,38 8,75 10 47,59
191 1993 11 0 1 3,41 9 10,56 12,05 16 43,05
191 1993 12 0 2 3,69 9,1 11,14 9,84 21 41,64
191 1993 13 0 3 3,5 8,12 9,78 8,89 14 47,01
191 1993 14 0 4 3,28 8,12 9,92 12,04 23 44,23
192 1993 11 0 1 3,94 9,35 11,84 10,7 19 40,04
192 1993 12 0 2 3,68 8,9 11,47 9,71 19 42,17
192 1993 13 0 3 3,54 8,7 11,39 11,6 9 44,04
192 1993 14 0 4 3,32 8,3 11,18 12,78 13 44,36
193 1993 11 0 1 3,58 8,68 11,33 14,91 22 40,28
193 1993 12 0 2 3,39 8,28 10,9 8,78 18 45,32
193 1993 13 0 3 3,4 8,64 10,82 10,09 17 44,23
193 1993 14 0 4 3,22 8,29 10,26 8,48 22 45,77
194 1993 11 0 1 3,76 8,87 12,01 10,47 11 42,68
194 1993 12 0 2 3,59 8,44 11 10,92 18 43,25
194 1993 13 0 3 3,57 8,8 12,75 7,99 21 42,12
194 1993 14 0 4 3,46 8,56 10,28 7,82 15 46,15
195 1993 11 0 1 3,72 8,07 11 10,8 18 43,54
195 1993 12 0 2 3,8 8,79 11,96 9,19 21 41,51
195 1993 13 0 3 3,48 8,32 10,9 9,14 19 44,55
195 1993 14 0 4 3,54 8,06 10,24 8,1 9 48,11
196 1993 11 0 1 3,76 8,18 10,92 11,5 19 42,78
196 1993 12 0 2 3,69 8,34 11,28 10,87 7 45,04
196 1993 13 0 3 3,64 8,1 10,88 10,68 17 44,09
196 1993 14 0 4 3,84 8,39 10,36 9,69 19 43,39
197 1993 11 0 1 3,74 8,47 11,87 11,34 18 41,9
197 1993 12 0 2 3,66 9,03 11,28 11,07 16 42,1
197 1993 13 0 3 3,44 8,25 10,48 10,5 18 44,71
197 1993 14 0 4 3,41 8,48 10,86 10,23 17 44,4
198 1993 11 0 1 3,5 8,62 11,39 12,41 21 41,74
198 1993 12 0 2 3,38 8,38 10,36 12,02 21 43,47
198 1993 13 0 3 3,36 8,51 11,15 10,87 9 45,58
198 1993 14 0 4 3,12 8,46 11,23 10,18 16 45,36
199 1993 11 0 1 3,88 8,86 10,98 13,83 8 42,17
199 1993 12 0 2 3,78 8,23 10,56 10,97 16 43,7
199 1993 13 0 3 3,62 8,17 10,54 9,16 9 46,72
199 1993 14 0 4 3,51 8,44 10,06 9,42 21 44,38
200 1993 10 0 1 3,74 8,38 11,38 10,57 16 43,11
200 1993 11 0 2 3,65 8,18 12,57 9,77 18 42,83
200 1993 12 0 3 3,66 8,11 11,36 9,05 18 44,19
200 1993 13 0 4 3,56 8,18 10,28 8,85 16 45,81
201 1993 12 0 2 3,22 8,1 11,03 11,33 18 44,9
201 1993 11 0 1 3,52 8,97 11,12 12,25 14 42,61
201 1993 13 0 3 3,23 8,16 13,74 9,9 13 44,22
201 1993 14 0 4 3,11 8,11 12,08 7,67 16 46,64
202 1993 11 0 1 3,36 7,79 11,47 13,26 18 43,73
202 1993 12 0 2 3,44 7,68 9,82 9,39 18 46,97
202 1993 13 0 3 3,35 7,78 9,53 7,94 11 49,85
202 1993 14 0 4 3,2 7,94 9,56 8,2 12 49,68
203 1993 11 0 1 3,51 8,61 11,54 11,03 18 42,75
203 1993 12 0 2 3,42 7,94 10,16 9 18 46,41
203 1993 13 0 3 3,17 7,94 10,33 7,88 15 48,51
203 1993 14 0 4 3,07 7,78 12 7,82 16 47,48
204 1993 10 0 1 3,66 8,72 11,79 15,13 17 40,41
204 1993 11 0 2 3,62 8,04 12,24 11,66 12 43,7
204 1993 12 0 3 3,68 8,86 12,28 11,65 18 41,02
204 1993 13 0 4 3,41 7,9 11,12 10,3 10 46,73
205 1993 11 0 1 3,69 8,22 10,59 12,03 17 43,32
205 1993 12 0 2 3,51 7,87 10,28 11,87 20 44,29
205 1993 13 0 3 3,44 8,11 10,11 9,02 10 47,79
205 1993 14 0 4 3,38 7,92 9,92 11,1 21 45,11
206 1993 10 0 1 3,61 8,41 10,83 10,08 12 44,93
206 1993 11 0 2 3,54 7,91 10,36 9,29 16 46,13
206 1993 12 0 3 3,4 8,12 12,79 9,29 14 44,58
206 1993 13 0 4 3,3 8,07 9,81 8,17 14 48,27
207 1993 11 0 1 3,87 8,68 11,69 12,55 23 39,99
207 1993 12 0 2 3,69 8,3 12,28 10,86 22 41,54
207 1993 13 0 3 3,21 7,86 11,14 10,24 18 45,85
207 1993 14 0 4 3,22 8,28 10,97 9,6 18 45,45
208 1993 11 0 1 3,96 8,73 11,3 15,1 18 39,74
208 1993 12 0 2 3,78 7,91 10,52 12,3 18 43,32
208 1993 13 0 3 3,79 8,12 11,02 12,64 18 42,39
208 1993 14 0 4 3,44 7,73 11,1 9,4 13 46,8
209 1993 11 0 1 3,73 8,64 10,97 9,94 14 43,66
209 1993 12 0 2 3,48 8,21 9,91 9,12 25 44,38
209 1993 13 0 3 3,5 8,14 9,97 9,81 14 46,31
209 1993 14 0 4 3,42 8 9,68 8,39 15 47,71
210 1993 11 0 1 3,78 8,79 12,25 9,47 18 41,76
210 1993 12 0 2 3,61 8,12 12,4 10,89 18 42,69
210 1993 13 0 3 3,46 8,21 10,12 9,72 20 44,99
210 1993 14 0 4 3,54 8,71 10,42 7,6 17 45,14
211 1993 10 0 1 3,38 8,41 11,89 10,95 19 43,1
211 1993 11 0 2 3,22 7,91 10,78 9,59 15 47,01
211 1993 12 0 3 3,42 8 10,79 9,91 18 45,28
211 1993 13 0 4 3,46 8,26 11,8 12,82 19 42,35
212 1993 11 0 1 3,57 7,52 11,12 13 9 45,73
212 1993 12 0 2 3,5 7,85 10,42 11,38 19 44,68
212 1993 13 0 3 3,39 7,69 10,1 10 16 47
212 1993 14 0 4 3,38 7,52 11,12 10,56 16 46,18
213 1993 11 0 1 3,73 9,01 11,82 11,95 19 40,67
213 1993 12 0 2 3,49 8,83 11,92 12,04 19 41,55
213 1993 13 0 3 3,32 8,41 10,95 10,22 20 44,18
213 1993 14 0 4 3,38 8,6 11,54 9,99 23 42,72
214 1993 11 0 1 3,67 8,13 11,08 12,17 24 41,84
214 1993 12 0 2 3,57 8,48 11,08 11,19 23 42,15
214 1993 13 0 3 3,41 8,22 10,6 12,22 21 43,38
214 1993 14 0 4 3,26 8,28 11,12 9,2 21 44,77
215 1993 11 0 1 3,98 9,16 14,17 14,5 19 37,4
215 1993 12 0 2 3,96 9,06 13,73 12,9 21 38,1
215 1993 13 0 3 3,82 8,62 12,3 10,23 18 41,57
215 1993 14 0 4 3,58 8,79 14,2 11,4 16 40,54
216 1993 11 0 1 3,86 8,66 11,7 14,21 22 39,56
216 1993 12 0 2 3,38 8,35 10,44 9,44 14 46,11
216 1993 13 0 3 3,56 7,66 9,97 10,13 8 48,26
216 1993 14 0 4 3,56 8,19 9,8 10,09 19 44,96
217 1993 11 0 1 3,42 8,23 12,93 13,11 15 42,28
217 1993 12 0 2 3,28 7,91 10,47 10,08 15 46,81
217 1993 13 0 3 3,01 8,17 9,58 10,44 7 49,84
217 1993 14 0 4 2,94 8,39 11,13 10,6 10 47,33
218 1993 11 0 1 4,04 8,69 13,04 15,58 14 38,91
218 1993 12 0 2 4,02 8,54 11,9 11,61 16 41,16
218 1993 13 0 3 3,61 8,32 11,4 10,85 18 43,12
218 1993 14 0 4 3,49 8,06 10,71 8,11 12 47,18
219 1993 11 0 1 3,53 8,13 11,3 10,65 20 43,51
219 1993 12 0 2 3,72 8,52 10,75 10,02 7 45,45
219 1993 13 0 3 3,44 8,11 11,54 8,31 8 47,3
219 1993 14 0 4 3,44 8,46 10,78 7,88 7 47,72
220 1993 11 0 1 3,63 8,33 11,28 12,12 16 42,93
220 1993 12 0 2 3,66 8,65 11,82 12,11 12 42,62
220 1993 13 0 3 3,36 8,1 10,79 11,07 14 45,55
220 1993 14 0 4 3,23 8,31 10,89 10,21 13 46,17
221 1993 11 0 1 3,8 8,81 11,29 10,1 19 41,92
221 1993 12 0 2 3,52 8,19 10,5 10,95 20 43,92
221 1993 13 0 3 3,63 8,21 10,69 9,46 10 46,1
221 1993 14 0 4 2,9 8,14 10,46 11,76 15 46,89
222 1993 11 0 1 3,71 8,54 12,12 13,79 24 39,72
222 1993 14 0 4 3,46 8,17 11,46 9,2 15 45,22
222 1993 12 0 2 3,72 7,87 11,22 12,48 12 44,1
222 1993 13 0 3 3,55 7,48 9,57 10,98 11 47,91
223 1993 11 0 1 3,56 8,21 10,57 11,2 18 43,97
223 1993 12 0 2 3,57 7,91 10,82 10,41 15 45,27
223 1993 13 0 3 3,43 7,61 10 8,89 15 47,94
223 1993 14 0 4 3,43 8,07 10,38 8,98 11 47,45
224 1993 10 0 1 3,5 8,31 11,6 13,01 18 42,38
224 1993 11 0 2 3,48 7,87 11,26 11,03 17 44,59
224 1993 12 0 3 3,32 7,51 10,27 9,07 19 47,32
224 1993 13 0 4 3,17 8,08 10,79 8,12 15 47,63
225 1993 11 0 1 3,58 7,88 11,93 14,99 24 40,75
225 1993 12 0 2 3,66 7,75 12,2 11,96 12 43,98
225 1993 13 0 3 3,34 8,44 13,99 10,94 15 42,33
225 1993 14 0 4 3,32 7,13 11,31 10,03 17 47,1
226 1993 10 0 1 3,51 8,86 11,24 12,33 21 41,46
226 1993 11 0 2 3,3 7,42 10,04 9,38 14 48,8
226 1993 12 0 3 3,44 8,87 11,66 9,54 22 42,36
226 1993 13 0 4 3,38 7,7 10,49 10,35 16 46,48
227 1993 11 0 1 3,78 9,1 15,3 12,75 20 37,76
227 1993 12 0 2 3,56 8,98 11,98 12,12 23 40,37
227 1993 13 0 3 3,41 8,45 13,57 11,11 12 42,88
227 1993 14 0 4 3,21 8,07 11,17 10,62 12 46,48
228 1993 11 0 1 3,64 8,73 10,49 11,02 7 45,05
228 1993 12 0 2 3,34 8,1 10,75 10,83 9 46,85
228 1993 13 0 3 3,38 7,96 9,97 9,71 16 46,75
228 1993 14 0 4 3,19 8,07 9,96 9,8 10 48,58
229 1993 11 0 1 3,64 8,87 11,68 11,51 21 41,09
229 1993 12 0 2 3,6 8,6 11,68 11,2 19 42,13
229 1993 13 0 3 3,29 8,11 10,28 9,67 13 47,18
229 1993 14 0 4 3,17 8,04 12,57 10,56 19 44,1
230 1993 11 0 1 3,49 8,78 12,02 10,39 7 44,52
230 1993 12 0 2 3,4 7,87 11,17 10,46 8 47,14
230 1993 13 0 3 3,26 7,76 10,28 12,88 17 45,48
230 1993 14 0 4 3,14 7,75 10,78 8,57 13 48,7
231 1993 11 0 1 3,25 8,68 13,22 10,16 20 42,21
231 1993 12 0 2 3,15 8,06 11,68 11,38 18 44,66
231 1993 13 0 3 3,07 7,94 11,4 8,48 19 46,67
231 1993 14 0 4 2,99 7,72 11,17 8,6 17 48,04
232 1993 11 0 1 3,73 8,82 12,33 12,8 23 39,65
232 1993 12 0 2 3,68 8,31 12,78 12,78 18 41,09
232 1993 13 0 3 3,33 7,73 10,89 10,38 14 46,67
232 1993 14 0 4 3,16 7,44 10,98 11,09 16 47,02
233 1993 10 0 1 3,57 7,92 12,12 12 13 43,83
233 1993 11 0 2 3,34 7,62 10,84 13,2 10 46,3
233 1993 12 0 3 3,62 8,49 9,86 11,08 14 44,66
233 1993 13 0 4 3,32 7,61 10,68 8,4 18 47,32
234 1993 11 0 1 3,57 7,9 10,56 11,27 14 45,29
234 1993 12 0 2 3,38 7,78 9,91 9,83 19 46,46
234 1993 13 0 3 3,46 7,75 9,73 9,34 10 48,68
234 1993 14 0 4 3,42 7,72 10,04 7,61 13 48,89
235 1993 11 0 1 3,44 8,28 10,94 13,73 22 42,08
235 1993 12 0 2 3,47 7,86 10,74 13,37 15 44,34
235 1993 13 0 3 3,39 7,82 10,26 9,32 17 46,73
235 1993 14 0 4 3,09 7,86 11,06 9,46 16 47,21
236 1993 11 0 1 3,51 8,02 10,68 11,12 12 45,65
236 1993 12 0 2 3,49 7,91 10,28 11,78 23 43,74
236 1993 13 0 3 3,22 7,94 10,76 9,11 17 46,78
236 1993 14 0 4 3,17 7,87 9,86 9,21 16 48,13
237 1993 11 0 1 3,74 8,47 10,41 10,84 12 44,35
237 1993 12 0 2 3,49 7,03 9,48 9,88 17 48,44
237 1993 13 0 3 3,59 7,36 10,28 9,04 16 47,27
237 1993 14 0 4 3,51 8,19 10,36 8,81 22 44,69
238 1993 11 0 1 3,62 8,47 11,47 13,44 18 41,66
238 1993 12 0 2 3,78 7,77 10,42 9,98 13 45,76
238 1993 13 0 3 3,4 7,46 9,6 8,72 21 47,48
238 1993 14 0 4 3,39 7,21 9,61 9,41 21 47,66
239 1993 10 0 1 4,1 8,76 12,52 13,4 21 38,72
239 1993 11 0 2 3,8 8,84 11,51 9,47 19 41,98
239 1993 12 0 3 3,58 8,23 10,21 9,65 22 44,1
239 1993 13 0 4 3,52 8 10,94 10 17 44,97
240 1993 11 0 1 3,7 8,18 12,08 12,8 20 41,38
240 1993 12 0 2 3,68 8,74 11,11 9,32 21 42,52
240 1993 13 0 3 3,74 8,22 10,54 9,64 19 43,91
240 1993 14 0 4 3,62 8,88 11,02 8,82 14 44,07
241 1993 11 0 1 3,68 8,16 10,68 11,8 20 42,93
241 1993 12 0 2 3,58 8,38 10,44 8,66 12 46,14
241 1993 13 0 3 3,54 7,84 10,1 11,55 23 43,95
241 1993 14 0 4 3,4 8,02 9,99 8,6 20 46,25
242 1993 11 0 1 3,69 8,76 11,59 14,61 24 39,48
242 1993 12 0 2 3,62 9,08 12,3 10,69 21 40,72
242 1993 13 0 3 3,56 8,2 10,63 13,1 16 43,45
242 1993 14 0 4 3,4 7,96 10,11 10,22 17 46,07
243 1993 11 0 1 3,49 8,44 11,26 11,29 21 42,65
243 1993 12 0 2 3,47 8,88 11,46 13,76 19 41,15
243 1993 13 0 3 3,38 8,46 10,33 10,12 15 45,44
243 1993 14 0 4 3,22 7,64 10,43 8,68 21 47,05
244 1993 10 0 1 3,68 8,32 11,02 12,36 23 41,63
244 1993 11 0 2 3,62 8,62 12,87 10,49 21 41,14
244 1993 12 0 3 3,38 7,82 10,32 10,12 14 46,95
244 1993 13 0 4 3,34 7,26 9,84 10,06 14 48,8
245 1993 11 0 1 3,52 8,17 11,2 13,19 18 42,78
245 1993 12 0 2 3,43 8,38 11,51 10,46 19 43,5
245 1993 13 0 3 3,31 7,82 10,4 10,13 16 46,7
245 1993 14 0 4 3,24 7,73 10,43 8,68 15 48,14
246 1993 11 0 1 3,54 8,06 10,78 10,97 20 43,86
246 1993 12 0 2 3,41 7,71 10,34 9,4 22 45,7
246 1993 13 0 3 3,36 7,65 10,36 10,84 17 46,3
246 1993 14 0 4 3,34 7,47 10,3 10,44 20 46,36
247 1993 11 0 1 3,68 8,28 11,32 14,05 21 41,13
247 1993 12 0 2 3,58 8,4 10,99 9,9 19 43,64
247 1993 13 0 3 3,48 7,96 10,72 9,99 11 46,64
247 1993 14 0 4 3,54 7,63 10,16 9,22 15 47,13
248 1993 11 0 1 3,63 8,04 11,7 13,34 20 41,87
248 1993 12 0 2 3,57 8,04 10,91 11,43 22 43,11
248 1993 13 0 3 3,57 8,96 11,79 11,19 22 41,04
248 1993 14 0 4 3,51 8,21 12,58 9,43 19 43,18
249 1993 11 0 1 3,39 7,35 11,06 11,62 20 45,17
249 1993 12 0 2 3,29 7,43 10,72 10,5 20 46,22
249 1993 13 0 3 3,22 8,17 11,68 12,8 17 43,75
249 1993 14 0 4 3,18 8,1 10 9,3 20 46,53
250 1993 11 0 1 3,78 8,5 11,35 17,7 19 39,39
250 1993 12 0 2 3,67 8,53 11,25 14,8 13 41,87
250 1993 13 0 3 3,56 8,21 11,08 9,78 13 45,23
250 1993 14 0 4 3,36 7,56 9,81 9,06 5 50,88
251 1993 10 0 1 3,44 8,32 11,81 13,3 20 41,92
251 1993 11 0 2 3,31 8,57 10,88 7,75 16 45,98
251 1993 12 0 3 3,41 7,82 9,87 9,23 15 47,5
251 1993 13 0 4 3,18 8,26 10,88 8,59 11 47,77
252 1993 10 0 1 3,66 8,6 11 9,04 22 42,84
252 1993 11 0 2 3,69 8,29 10,17 11,59 19 43,34
252 1993 12 0 3 3,41 8,38 10,43 7,97 14 46,71
252 1993 13 0 4 3,28 7,8 10,13 8,73 15 48,09
253 1993 11 0 1 3,59 8,82 13 15,05 21 39,07
253 1993 12 0 2 3,48 8,16 11,48 10,02 23 43,2
253 1993 13 0 3 3,5 8,3 12,47 9,95 17 43,28
253 1993 14 0 4 3,19 7,96 10,58 9,74 18 46,47
254 1993 11 0 1 3,46 8,54 11,88 11,28 14 43,4
254 1993 12 0 2 3,4 7,78 10,82 11,69 17 45,08
254 1993 13 0 3 3,07 8,24 10,76 9,52 13 47,4
254 1993 14 0 4 2,89 7,33 10,07 8,83 17 50,31
255 1993 11 0 1 3,53 8,04 11,59 12,11 5 45,73
255 1993 12 0 2 3,4 8 11,31 9,32 8 47,35
255 1993 14 0 4 3,16 8,22 9,78 9,38 7 49,51
255 1993 13 0 3 3,37 8,17 10,19 9,62 6 48,45
256 1993 11 0 1 3,63 8,89 13,35 13,99 18 39,49
256 1993 12 0 2 3,3 8,53 12,02 9,66 21 43,25
256 1993 13 0 3 3,29 8,18 11,91 8,63 20 44,68
256 1993 14 0 4 3,26 8,28 10,91 9,14 10 47,32
257 1993 11 0 1 3,34 7,72 12,06 10,4 18 44,8
257 1993 12 0 2 3,3 7,73 10,36 9 18 47,12
257 1993 13 0 3 3,16 7,41 11,11 9,01 21 46,97
257 1993 14 0 4 3,03 7,66 10,28 8,7 17 48,81
258 1993 11 0 1 3,74 8,38 11,39 13,7 15 41,92
258 1993 12 0 2 3,61 8,41 12,33 11 17 42,38
258 1993 13 0 3 3,4 8,16 10,74 9,2 17 45,65
258 1993 14 0 4 3,36 8,18 10,1 11,2 12 46,35
259 1993 11 0 1 3,44 7,63 11,32 12,9 23 43,09
259 1993 12 0 2 3,3 8 10,17 9,5 12 47,8
259 1993 13 0 3 3,14 7,4 10,2 10,25 13 49,09
259 1993 14 0 4 3,16 7,5 9,91 9,7 15 48,9
260 1993 11 0 1 3,87 8,87 12,5 12 18 40,18
260 1993 12 0 2 3,9 9,17 11,51 10 16 41,44
260 1993 13 0 3 3,52 8,48 11,19 9,39 15 44,55
260 1993 14 0 4 3,38 8,53 10,51 9 19 44,89
261 1993 11 0 1 3,48 8,46 12,18 11,32 15 43,05
261 1993 12 0 2 3,46 7,97 12,11 11,34 19 43,27
261 1993 13 0 3 3,28 7,96 11,08 10 18 45,57
261 1993 14 0 4 3,12 8,38 11,62 13,83 11 44,43
262 1993 11 0 1 3,69 8,24 10,42 11,01 15 44,27
262 1993 12 0 2 3,4 7,98 9,96 9,43 15 47,01
262 1993 13 0 3 3,28 7,72 10,03 9,42 19 47,07
262 1993 14 0 4 3,11 8,28 11,1 10,01 24 44,32
263 1993 11 0 1 3,79 8,68 11,4 10,25 16 42,56
263 1993 12 0 2 3,6 8,4 10,8 9,87 17 44,12
263 1993 13 0 3 3,6 8,29 11,13 8,42 18 44,55
263 1993 14 0 4 3,54 8,42 10,58 8,92 18 44,72
264 1993 11 0 1 3,41 8,09 11,37 10,71 16 44,68
264 1993 12 0 2 3,28 7,6 10,41 10,19 21 46,14
264 1993 13 0 3 3,32 7,64 10,71 11,11 13 46,89
264 1993 14 0 4 3,07 7,98 10,58 10,26 20 46,18
265 1993 11 0 1 3,39 8,63 11,13 10,42 21 43,13
265 1993 12 0 2 3,57 8,92 11,09 10,34 18 42,67
265 1993 13 0 3 3,16 8,24 11,2 10,56 16 45,49
265 1993 14 0 4 3,01 8,28 10,82 11,22 16 45,94
266 1993 11 0 1 3,47 8,6 11,64 11,29 20 42,34
266 1993 12 0 2 3,18 8,7 11,31 10,41 21 43,55
266 1993 13 0 3 3,06 8,23 12,03 10,31 17 45,08
266 1993 14 0 4 2,99 8,28 11,96 8,28 10 47,87
267 1993 11 0 1 3,6 8,72 13,47 11,75 17 40,79
267 1993 12 0 2 3,68 8,39 12,4 11,38 17 41,99
267 1993 13 0 3 3,43 7,79 10,68 9,75 18 45,83
267 1993 14 0 4 3,55 8,31 10,73 7,73 15 45,98
268 1993 11 0 1 4 9,32 11,77 11,94 24 38,73
268 1993 12 0 2 3,91 8,34 11,32 9,93 21 42,06
268 1993 13 0 3 3,6 7,63 10,39 9,04 17 46,36
268 1993 14 0 4 3,52 8,01 14,9 9,04 18 42,11
269 1993 10 0 1 3,68 7,91 10,99 12,44 19 43,03
269 1993 11 0 2 3,72 8,01 11,08 9,21 16 44,72
269 1993 12 0 3 3,57 7,78 10,13 10,91 18 45,24
269 1993 13 0 4 3,68 8,06 10,28 9,57 19 44,65
270 1993 10 0 1 3,69 8,92 11,22 12,14 22 40,76
270 1993 11 0 2 3,5 7,76 10,52 8,54 20 45,97
270 1993 12 0 3 3,52 7,73 10,58 8,64 17 46,49
270 1993 13 0 4 3,32 7,38 9,68 8,55 18 48,68
271 1993 11 0 1 3,54 8,7 13,26 10,23 22 40,91
271 1993 12 0 2 3,48 7,86 11,2 8,18 22 45,03
271 1993 13 0 3 3,28 7,87 10,11 10,29 12 47,78
271 1993 14 0 4 3,21 7,58 9,89 8,94 8 50,71
272 1993 11 0 1 3,8 9,14 11,32 11,37 23 40,18
272 1993 12 0 2 3,73 8,39 10,52 8,78 16 44,64
272 1993 13 0 3 3,58 8,42 10,63 9,87 16 44,48
272 1993 14 0 4 3,5 7,86 10,28 8,65 10 48,13
273 1993 11 0 1 3,46 7,78 13,33 13,81 15 42,32
273 1993 12 0 2 3,3 7,74 11,63 10,85 17 45,25
273 1993 13 0 3 3,51 7,84 10,69 11,77 15 45,06
273 1993 14 0 4 3,52 8,07 10,4 9,95 19 44,9
274 1993 11 0 1 3,66 7,91 11,12 13,49 19 42,53
274 1993 12 0 2 3,49 8,01 10,72 10,87 17 44,81
274 1993 13 0 3 3,54 8,06 10,86 11,11 15 44,71
274 1993 14 0 4 3,26 7,56 10,17 11,54 14 47,33
275 1993 10 0 1 3,56 7,97 11,11 13,22 21 42,51
275 1993 11 0 2 3,34 7,81 11,29 11,28 10 46,51
275 1993 12 0 3 3,42 8,17 11,44 10,6 19 43,9
275 1993 13 0 4 3,28 7,83 10,28 10,35 14 47,22
276 1993 11 0 1 3,66 8,73 13,52 10,57 22 40,21
276 1993 12 0 2 3,38 8,16 11,81 10,01 21 43,65
276 1993 13 0 3 3,26 8,01 10,84 11,57 25 43,6
276 1993 14 0 4 3,02 8,13 10,42 10,41 16 46,99
277 1993 11 0 1 3,34 8,14 11,9 13,09 23 42,02
277 1993 12 0 2 3,57 7,94 10,5 8,81 11 47,17
277 1993 13 0 3 3,57 8,02 11,6 12,44 20 42,55
277 1993 14 0 4 3,5 7,6 10,61 9,35 16 46,65
278 1993 11 0 1 3,74 9,2 12,07 12,84 25 38,91
278 1993 13 0 3 3,57 8,23 9,83 10,29 12 46,18
278 1993 12 0 2 3,59 8,07 11,04 8,87 17 45,06
278 1993 14 0 4 3,48 7,73 10,11 10,28 23 44,96
279 1993 10 0 1 3,57 8,87 12,78 10,6 24 40,41
279 1993 11 0 2 3,5 8,59 13,38 12,04 18 41,06
279 1993 12 0 3 3,52 8,03 11,54 9,49 16 44,86
279 1993 13 0 4 3,52 8,24 11,71 12,42 14 43,36
280 1993 11 0 1 3,73 8,44 12,12 13,41 22 40,28
280 1993 12 0 2 3,47 7,97 11,03 10,25 14 45,62
280 1993 13 0 3 3,34 7,42 9,95 10,29 16 47,75
280 1993 14 0 4 3,32 7,4 9,61 11,06 23 46,22
281 1993 11 0 1 3,62 8,59 10,8 10,02 20 43,07
281 1993 12 0 2 3,62 8,06 11,11 10,6 17 44,09
281 1993 13 0 3 3,3 7,68 10,06 11,21 17 46,54
281 1993 14 0 4 3,3 8,06 9,99 10,08 14 47,07
282 1993 11 0 1 3,54 7,94 11,04 12,95 18 43,35
282 1993 12 0 2 3,37 8,11 11,46 11,49 21 43,37
282 1993 13 0 3 3,34 7,66 10,66 8,92 11 48,47
282 1993 14 0 4 3,18 7,59 9,72 8,68 11 50,39
283 1993 11 0 1 3,98 8,66 11,3 11,09 16 41,72
283 1993 12 0 2 3,86 6,81 11,28 11,18 10 46,67
283 1993 13 0 3 3,68 7,93 9,98 10,45 18 44,92
283 1993 14 0 4 3,65 8,09 10,22 11,26 13 45,13
284 1993 11 0 1 3,58 7,97 11,16 16,06 14 42,43
284 1993 12 0 2 3,42 7,69 9,92 15,39 20 43,57
284 1993 13 0 3 3,42 8,41 10,93 17,15 19 41,03
284 1993 14 0 4 3,4 7,62 10,31 13,69 15 45,24
285 1993 11 0 1 3,84 8,57 11,36 11,13 17 42,06
285 1993 12 0 2 3,74 8,41 10,6 10,02 18 43,53
285 1993 13 0 3 3,42 8,51 10,59 11,38 25 42,49
285 1993 14 0 4 3,5 7,94 10,54 10,38 14 45,92
286 1993 11 0 1 3,41 8,26 10,94 12,1 17 43,86
286 1993 12 0 2 3,3 7,98 10,97 11,58 17 44,98
286 1993 13 0 3 3,11 8,28 10,38 9,73 19 46,09
286 1993 14 0 4 3,09 7,72 10,08 8,83 19 48,09
287 1993 11 0 1 3,68 8,36 11,44 14,48 21 40,75
287 1993 12 0 2 3,59 7,8 10,47 9,52 17 45,74
287 1993 13 0 3 3,44 8,41 13,21 10,8 15 42,71
287 1993 14 0 4 3,36 7,98 10,1 9,45 20 45,94
288 1993 11 0 1 3,72 8,5 13,07 11,16 15 41,65
288 1993 12 0 2 3,58 8,16 10,44 10,51 12 45,64
288 1993 13 0 3 3,47 8,52 10,56 13,51 18 42,68
288 1993 14 0 4 3,51 8,16 10,83 8,54 23 44,3
289 1993 11 0 1 3,79 8,6 11,91 11,21 24 40,55
289 1993 12 0 2 3,61 8,46 10,52 10,89 15 44,11
289 1993 13 0 3 3,47 8,27 11,07 12,13 19 43,15
289 1993 14 0 4 3,68 8,2 10,72 10 17 44,22
290 1993 11 0 1 3,51 8,33 11,86 15,08 16 41,6
290 1993 12 0 2 3,51 8,15 10,74 10,56 17 44,61
290 1993 13 0 3 3,44 8,14 10,59 9,69 16 45,63
290 1993 14 0 4 3,43 8 10,56 10,9 25 43,58
291 1993 11 0 1 3,68 8,07 11,14 9,54 17 44,34
291 1993 12 0 2 3,68 7,92 10,72 8,78 13 46,18
291 1993 13 0 3 3,74 7,79 10,8 9,7 14 45,47
291 1993 14 0 4 3,44 7,58 9,76 8,19 20 47,43
292 1993 11 0 1 3,74 8,47 11,12 10,36 17 43,06
292 1993 12 0 2 3,59 7,9 9,7 9,52 23 44,96
292 1993 13 0 3 3,43 8,41 10,38 9,24 21 44,53
292 1993 14 0 4 3,79 8,01 10,32 9,76 21 43,85
293 1993 11 0 1 3,6 8,12 11,56 11,12 14 44,02
293 1993 12 0 2 3,57 7,19 10,21 10,37 5 49,63
293 1993 13 0 3 3,34 7,42 9,21 9,78 11 49,96
293 1993 14 0 4 3,11 7,38 9,97 8,54 20 48,79
294 1993 11 0 1 3,49 8,28 11,69 17,13 16 41,02
294 1993 12 0 2 3,42 7,95 11,62 12,73 13 44,33
294 1993 13 0 3 3,2 7,97 10,26 9,25 10 48,79
294 1993 14 0 4 3,08 8 10,32 8,75 14 48,49
295 1993 11 0 1 3,76 8,38 11,08 11,43 11 43,83
295 1993 12 0 2 3,52 7,68 10,87 9,33 14 46,63
295 1993 13 0 3 3,28 7,81 10,3 8,87 17 47,37
295 1993 14 0 4 3,11 8,22 9,79 8,28 20 47,28
296 1993 10 0 1 3,76 7,62 11,43 11,4 21 43,04
296 1993 11 0 2 3,59 8,01 10,63 9,38 16 45,47
296 1993 12 0 3 3,54 8,17 10,78 9,5 16 45,15
296 1993 13 0 4 3,45 8,28 10,58 8,59 15 46,1
297 1993 11 0 1 3,42 7,47 10,43 10,46 16 46,8
297 1993 12 0 2 3,41 7,58 10,54 8,38 18 47,18
297 1993 13 0 3 3,16 7,83 9,81 9,68 12 48,99
297 1993 14 0 4 3,25 7,99 10,87 7,22 18 47,25
298 1993 11 0 1 3,57 8,28 10,38 12,21 17 43,68
298 1993 12 0 2 3,46 8,17 10,04 9,84 14 46,32
298 1993 13 0 3 3,46 8,38 9,72 9,44 19 45,34
298 1993 14 0 4 3,41 8,13 10,16 8,06 14 47,43
299 1993 10 0 1 3,56 7,97 10,68 12,48 19 43,53
299 1993 11 0 2 3,87 8,59 10,68 11,1 17 42,45
299 1993 12 0 3 3,47 7,78 10,63 9,37 14 46,8
299 1993 13 0 4 3,29 8,14 10,09 8,43 20 46,41
300 1993 10 0 1 3,78 9,23 12,9 10,58 18 40,17
300 1993 11 0 2 3,68 9,08 11,97 10,55 20 41
300 1993 12 0 3 3,46 9,3 12,19 10,66 14 42,13
300 1993 13 0 4 3,38 8,31 8,52 10,07 18 46,7
301 1993 11 0 1 3,88 9,26 11,82 11,32 18 40,27
301 1993 12 0 2 3,76 8,59 10,94 9,16 25 42
301 1993 13 0 3 3,41 8,1 11,36 9,41 22 44,1
301 1993 14 0 4 3,49 8,2 8,57 10,07 11 48,04
302 1993 11 0 1 3,74 8,61 11,9 9,66 16 42,72
302 1993 12 0 2 3,58 8,74 11,1 9,89 18 43,14
302 1993 13 0 3 3,57 8,22 11,39 8,63 17 44,67
302 1993 14 0 4 3,66 8,26 11,4 10,24 13 44,3
303 1993 11 0 1 3,65 8,38 11,47 10,85 21 42,29
303 1993 12 0 2 3,78 8,86 11,48 10,86 17 41,79
303 1993 13 0 3 3,58 8,39 11,38 8,83 12 45,23
303 1993 14 0 4 3,57 8,12 10,01 9 14 46,48
304 1993 11 0 1 3,63 8,5 10,78 10,66 14 44,06
304 1993 12 0 2 3,6 8,36 10,57 9,28 13 45,47
304 1993 13 0 3 3,46 8,52 11,58 10,01 12 44,66
304 1993 14 0 4 3,49 8,11 10,17 9,2 11 47,21
305 1993 11 0 1 3,5 8,38 11,76 10,47 10 44,82
305 1993 12 0 2 3,58 8,11 11,9 10,41 15 43,98
305 1993 13 0 3 3,37 8,57 12,98 10,2 14 43,28
305 1993 14 0 4 3,32 8,13 10,92 9,43 19 45,31
306 1993 11 0 1 3,67 8,36 12,06 9,92 25 41,53
306 1993 12 0 2 3,73 8,23 10,28 10,52 11 45,3
306 1993 13 0 3 3,56 7,76 9,6 9,19 19 46,43
306 1993 14 0 4 3,62 7,86 10,02 8,97 13 47,05
307 1993 10 0 1 3,63 8,28 11,11 13,36 19 42,06
307 1993 11 0 2 3,51 8,52 11 10,76 14 44,21
307 1993 12 0 3 3,38 7,96 10,48 8 17 46,98
307 1993 13 0 4 3,3 7,41 9,94 8,34 10 50,53
308 1993 11 0 1 3,73 8,3 11,26 13,14 21 41,37
308 1993 12 0 2 3,66 8,48 10,56 11,12 19 43,02
308 1993 13 0 3 3,52 8,32 10,06 10,7 16 44,95
308 1993 14 0 4 3,78 8,46 10,89 8,44 17 44
309 1993 11 0 1 3,44 7,47 9,9 11,25 20 45,93
309 1993 12 0 2 3,4 7,71 11,8 10,21 23 43,93
309 1993 13 0 3 3,26 7,73 9,51 9,75 13 48,81
309 1993 14 0 4 3,33 7,58 9,28 9,71 15 48,63
310 1993 11 0 1 3,31 8,01 11,17 10,59 20 44,6
310 1993 12 0 2 3,22 8,26 10,16 10,96 20 45,09
310 1993 13 0 3 3,18 7,83 10,33 12,72 21 44,85
310 1993 14 0 4 2,98 7,42 10,56 10,15 12 49,66
311 1993 11 0 1 3,88 8,68 12,28 13,12 16 40,48
311 1993 12 0 2 3,71 8,57 12,34 11 17 41,8
311 1993 13 0 3 3,56 8,13 12,29 10,04 20 42,93
311 1993 14 0 4 3,2 7,7 10,65 10,57 17 46,68
312 1993 11 0 1 3,58 8,33 10,57 10,32 21 43,52
312 1993 12 0 2 3,44 7,78 10,87 10,33 13 46,42
312 1993 13 0 3 3,36 7,72 10,08 9,66 16 47,25
312 1993 14 0 4 3,32 7,41 10,51 8,51 21 47,17
313 1993 10 0 1 3,79 8,3 11,84 10,03 20 42,25
313 1993 11 0 2 3,52 8,02 10,73 9,1 13 46,39
313 1993 12 0 3 3,51 8,13 10,28 9,32 18 45,44
313 1993 13 0 4 3,69 8,18 10,68 9,15 20 44,07
314 1994 11 0 1 3,73 8,06 11,24 9,11 19 43,92
314 1994 12 0 2 3,56 8,28 10,96 10,98 21 43,07
314 1994 13 0 3 3,58 8,21 10,41 14,94 19 42,17
314 1994 14 0 4 3,34 8,78 11,01 9,56 17 44,28
315 1993 11 0 1 3,63 8,54 11,5 10,21 15 43,44
315 1993 12 0 2 3,54 7,81 9,98 11,66 14 45,87
315 1993 13 0 3 3,41 7,81 10,08 10,75 19 45,67
315 1993 14 0 4 3,38 8,09 10,63 8,71 15 46,63
316 1993 11 0 1 3,54 8,74 11,21 9,09 8 45,53
316 1993 12 0 2 3,59 8,48 10,26 9,38 16 44,88
316 1993 13 0 3 3,5 8,5 9,96 9,32 17 45,23
316 1993 14 0 4 3,6 8,57 10,08 8,46 10 46,53
317 1993 11 0 1 3,81 8,04 12,12 11,58 17 42,29
317 1993 12 0 2 3,66 8,09 10,68 10,67 17 44,21
317 1993 13 0 3 3,57 8,24 10,88 10,73 15 44,44
317 1993 14 0 4 3,5 8,28 9,97 9,1 18 45,55
318 1993 11 0 1 3,68 8,32 10,53 12,8 19 42,51
318 1993 12 0 2 3,59 7,59 9,59 10,36 13 47,38
318 1993 13 0 3 3,53 7,58 9,83 9,4 16 47,26
318 1993 14 0 4 3,54 7,68 9,72 9,35 10 48,51
319 1993 11 0 1 3,62 8,02 10,84 10,14 20 44,01
319 1993 12 0 2 3,51 7,81 10,2 10,55 19 45,31
319 1993 13 0 3 3,4 7,76 9,69 9,67 18 46,92
319 1993 14 0 4 3,4 7,8 9,68 9,34 16 47,47
320 1993 11 0 1 3,74 8,1 11,58 11,24 15 43,34
320 1993 12 0 2 3,52 8,02 10,6 10,81 17 44,82
320 1993 13 0 3 3,63 8,24 10,44 9,78 16 44,85
320 1993 14 0 4 3,47 8,41 10,98 8,65 16 45,19
321 1993 10 0 1 3,43 7,96 11,87 11,24 22 43,05
321 1993 11 0 2 3,34 7,7 11,72 9,36 23 44,62
321 1993 12 0 3 3,32 7,54 10,69 10,53 22 45,49
321 1993 13 0 4 3,25 7,38 10,97 9,32 15 47,99
322 1993 11 0 1 3,4 8,31 14,48 11,62 19 41,03
322 1993 12 0 2 3,57 8,34 10,89 10,74 23 42,73
322 1993 13 0 3 3,46 7,9 10,78 9,45 17 45,78
322 1993 14 0 4 3,23 7,83 9,83 8,9 16 48,18
323 1993 11 0 1 3,77 8,58 12,65 11,8 23 40,07
323 1993 12 0 2 3,7 8,48 12,54 12,47 23 40,23
323 1993 13 0 3 3,58 8,24 10,94 11,28 20 43,15
323 1993 14 0 4 3,48 8,39 11,64 10,67 14 44,08
324 1993 11 0 1 3,71 9,28 12,17 9,95 16 41,38
324 1993 12 0 2 3,61 8,68 11,76 10,05 12 43,7
324 1993 13 0 3 3,66 8,38 11,24 8,38 15 44,7
324 1993 14 0 4 3,57 8,2 10,48 7,68 13 46,8
325 1993 11 0 1 3,69 8,84 11,4 11,64 15 42,18
325 1993 12 0 2 3,56 8,68 11,44 9,43 18 43,26
325 1993 13 0 3 3,64 8,78 11,39 9,72 15 43,29
325 1993 14 0 4 3,4 7,99 9,68 8,2 22 46,36
326 1993 10 0 1 3,7 8,25 13,58 10,5 22 40,83
326 1993 11 0 2 3,88 9,07 11,6 10,21 19 41
326 1993 12 0 3 3,59 8,21 10,42 13,44 17 43,15
326 1993 13 0 4 3,48 8,28 9,78 8,19 14 47,12
327 1993 11 0 1 3,91 8,97 12,33 9,81 20 40,56
327 1993 12 0 2 3,66 8,2 10,59 10,7 22 43,11
327 1993 13 0 3 3,78 7,98 10,74 9,06 13 45,54
327 1993 14 0 4 3,46 8,4 10,26 8,88 9 47,25
328 1993 11 0 1 3,64 8,31 11,21 10,34 19 43,23
328 1993 12 0 2 3,62 8,33 10,22 8,28 20 44,82
328 1993 13 0 3 3,62 8,08 10,28 8,02 19 45,58
328 1993 14 0 4 3,46 8,44 11,3 9,84 14 44,72
329 1993 11 0 1 3,68 8,79 10,52 11,87 19 42,12
329 1993 12 0 2 3,57 8,28 11,38 10,3 23 42,66
329 1993 13 0 3 3,44 8,07 10,44 9,68 13 46,55
329 1993 14 0 4 3,38 8,39 10,46 9,56 11 46,6
330 1993 11 0 1 3,98 8,32 10,48 10,9 20 42,26
330 1993 12 0 2 3,72 7,93 10,42 10,79 20 43,87
330 1993 13 0 3 3,58 7,91 9,57 10,44 10 47,39
330 1993 14 0 4 3,28 7,58 9,9 9,42 19 47,48
331 1993 11 0 1 3,68 8,09 10,5 12,38 14 44,07
331 1993 12 0 2 3,56 8,21 11,58 9,84 13 44,78
331 1993 13 0 3 3,57 8,07 10,38 9,88 16 45,39
331 1993 14 0 4 3,02 7,4 9,99 16,87 12 46,35
332 1993 11 0 1 3,87 8,97 13,38 14,27 21 38,18
332 1993 12 0 2 3,62 8,78 13,98 20 17 37,3
332 1993 13 0 3 3,38 8,01 12,91 12,75 17 42,59
332 1993 14 0 4 3,27 7,9 10,88 11,48 8 47,29
333 1993 11 0 1 3,68 8,28 11,22 11,95 22 41,9
333 1993 12 0 2 3,62 8,16 11,57 11,16 22 42,37
333 1993 13 0 3 3,46 7,62 11,4 10,6 17 45,23
333 1993 14 0 4 3,26 7,24 10,12 8,9 18 48,61
334 1993 11 0 1 3,72 8,14 10,92 13,56 20 41,9
334 1993 12 0 2 3,46 8,36 11,36 13,08 18 42,57
334 1993 13 0 3 3,41 8,14 10,89 10,31 14 45,59
334 1993 14 0 4 3,36 7,8 9,79 8,45 12 48,95
335 1993 11 0 1 3,47 8,6 12,76 8,75 12 44,12
335 1993 12 0 2 3,52 7,74 11,62 10,88 25 42,95
335 1993 13 0 3 3,29 7,59 11,23 10,36 15 46,6
335 1993 14 0 4 3,18 7,57 11,7 8,59 13 48,04
336 1993 11 0 1 3,63 8,13 11,23 11,32 14 44,07
336 1993 12 0 2 3,61 9,42 11,09 8,94 23 41,42
336 1993 13 0 3 3,38 8,19 11,58 8,56 7 47,41
336 1993 14 0 4 3,39 8,1 9,9 8,27 13 47,93
337 1993 11 0 1 3,92 8,26 11,99 15,34 19 39,85
337 1993 12 0 2 3,8 8,41 10,74 9,48 9 45,24
337 1993 13 0 3 3,79 8,52 11,58 12,27 17 41,66
337 1993 14 0 4 3,47 7,9 10,51 12,45 18 44,3
338 1993 11 0 1 3,99 8,5 11,37 12,93 15 41,31
338 1993 12 0 2 3,84 8,87 11,26 9,64 15 42,63
338 1993 13 0 3 3,4 8,11 10,44 9,78 17 45,71
338 1993 14 0 4 3,47 8,07 10,04 8,82 19 45,95
339 1993 11 0 1 3,74 7,92 11,3 13,24 17 42,6
339 1993 12 0 2 3,56 8,3 11,31 9,86 21 43,27
339 1993 13 0 3 3,48 8,36 10,98 10,54 20 43,56
339 1993 14 0 4 3,28 7,82 10,02 9,09 11 48,88
340 1993 11 0 1 3,75 8,21 11,74 14,37 18 41,12
340 1993 12 0 2 3,4 8,22 11,38 10,88 14 44,78
340 1993 13 0 3 3,31 7,78 11,12 10,28 15 46,28
340 1993 14 0 4 3,07 7,91 10,97 10,22 12 47,75
341 1993 12 0 2 3,42 7,6 10,3 9,71 19 46,39
341 1993 11 0 1 3,46 8,36 12,07 12,01 19 42,33
341 1993 13 0 3 3,03 7,42 10,78 9,9 13 49,13
341 1993 14 0 4 3,14 7,08 9,83 11,25 18 48,41
342 1993 11 0 1 3,65 8,07 10,84 10,02 21 43,68
342 1993 12 0 2 3,54 8,07 9,91 9,63 20 45,19
342 1993 13 0 3 3,54 8,36 10,47 11,03 12 45,11
342 1993 14 0 4 3,39 7,87 10,62 9,94 13 46,85
343 1993 11 0 1 3,72 8,88 11,66 12,53 17 41,12
343 1993 12 0 2 3,64 8,6 10,92 10,14 20 42,85
343 1993 13 0 3 3,44 8,69 10,89 11,66 20 42,68
343 1993 14 0 4 3,38 8,01 10,74 9,69 16 45,98
344 1993 11 0 1 3,54 8,59 11,28 11,74 18 42,57
344 1993 12 0 2 3,65 8,17 10,78 10,52 15 44,48
344 1993 13 0 3 3,38 8,22 10,32 8,52 24 44,86
344 1993 14 0 4 3,17 8 10,14 8,67 21 46,76
345 1993 10 0 1 4,07 8,53 11,04 11,71 17 41,42
345 1993 11 0 2 3,81 8,43 12,17 9,24 9 44,11
345 1993 12 0 3 3,76 8,24 10,66 13,22 12 43,4
345 1993 13 0 4 3,29 7,99 10,24 10,91 9 47,7
346 1993 11 0 1 3,87 8,87 11,17 8,94 22 41,66
346 1993 12 0 2 3,66 8,74 10 10,53 17 43,63
346 1993 13 0 3 3,68 8,32 11,58 10,2 19 42,87
346 1993 14 0 4 3,47 8,41 10,14 8,76 11 46,92
347 1993 11 0 1 3,69 8,73 10,26 13,68 17 41,97
347 1993 12 0 2 3,7 8,19 10,38 9,7 21 43,81
347 1993 13 0 3 3,54 8,04 10,02 8,96 6 48,59
347 1993 14 0 4 3,48 8,07 10,02 8,41 17 46,57
348 1993 10 0 1 3,7 9,46 12,17 12,97 21 39,14
348 1993 11 0 2 3,4 8,54 10,83 12,53 12 44,24
348 1993 12 0 3 3,73 8,49 10,59 9,68 3 46,64
348 1993 13 0 4 3,36 8,38 10,31 9,5 20 44,96
349 1993 11 0 1 3,89 9,28 12,06 13,62 15 39,65
349 1993 12 0 2 3,7 8,66 11,38 11,6 21 41,43
349 1993 13 0 3 3,66 8,28 10,73 10,57 15 44,26
349 1993 14 0 4 3,54 8 10,89 11,18 11 45,58
350 1993 12 0 2 3,73 8,17 11,54 9,2 21 43,07
350 1993 11 0 1 3,72 8,28 11,78 12,68 15 42,3
350 1993 13 0 3 3,73 8,54 12,4 11,24 17 41,65
350 1993 14 0 4 3,53 8,1 12,29 10,76 14 43,88
351 1993 11 0 1 3,82 9,36 11,86 13,04 19 39,45
351 1993 12 0 2 3,78 9,22 12,16 11,45 16 40,67
351 1993 13 0 3 3,4 8,49 11,12 9,45 14 45,18
351 1993 14 0 4 3,21 8,49 10,19 8,97 12 47,37
352 1993 11 0 1 3,52 7,76 10,36 10,98 21 44,62
352 1993 12 0 2 3,51 7,71 10,32 10,43 17 45,88
352 1993 13 0 3 3,46 7,87 10,83 9,68 20 45,06
352 1993 14 0 4 3,28 7,78 10,51 11,51 16 46,08
353 1993 11 0 1 4,01 9,75 13,68 12,99 19 37,34
353 1993 12 0 2 3,74 9,22 12,16 11,45 18 40,45
353 1993 13 0 3 3,6 8,93 12,12 9,32 18 42,24
353 1993 14 0 4 3,62 8,96 12,13 9,34 15 42,65
354 1993 11 0 1 4,01 8,42 10,61 10,99 17 42,4
354 1993 12 0 2 3,78 8,49 10,48 7,75 9 46,26
354 1993 13 0 3 3,74 8,33 9,99 9,53 19 44,2
354 1993 14 0 4 3,5 8 10,12 7,91 6 49,35
355 1993 11 0 1 3,06 8,54 11,22 9,58 25 43,92
355 1993 12 0 2 3,6 8,08 10,78 10,13 16 44,81
355 1993 13 0 3 3,44 7,66 9,28 9,39 18 47,5
355 1993 14 0 4 3,39 8,12 9,32 9,8 17 46,7
356 1993 11 0 1 3,8 9,11 12,97 11,58 23 39,08
356 1993 12 0 2 3,78 8,34 10,04 12,85 21 42,15
356 1993 13 0 3 3,33 7,98 10,43 8,32 19 46,56
356 1993 14 0 4 3,32 7,62 9,75 8,9 15 48,59
357 1993 11 0 1 3,73 8,78 11,62 10,15 22 41,4
357 1993 12 0 2 3,59 8,28 11,21 9,54 15 44,59
357 1993 13 0 3 3,52 8,39 10,59 9,83 19 44,2
357 1993 14 0 4 3,38 7,87 10,16 9,9 13 47,33
358 1993 11 0 1 3,7 8,72 12,07 10,88 21 41,14
358 1993 12 0 2 3,59 8,39 11,17 9,3 19 43,76
358 1993 13 0 3 3,41 8,36 10,08 9,92 18 45,22
358 1993 14 0 4 3,36 8,13 10,22 8,3 15 47,22
359 1993 11 0 1 3,83 8,44 12,7 12,5 18 40,62
359 1993 12 0 2 3,42 8,71 11,42 11,39 23 41,9
359 1993 14 0 4 3,24 8,49 11,06 11,49 20 43,62
359 1993 13 0 3 3,3 8,87 11,78 11,2 21 42,17
360 1993 10 0 1 3,56 7,91 10,46 12,97 17 43,97
360 1993 11 0 2 3,4 7,5 10,41 9,23 14 47,95
360 1993 12 0 3 3,33 7,48 10,3 8,53 21 47,16
360 1993 13 0 4 3,28 7,58 9,33 7,7 13 50,48
361 1993 11 0 1 3,38 7,96 12,2 12,09 21 42,77
361 1993 12 0 2 3,36 7,6 10,78 8,38 17 47,33
361 1993 13 0 3 3,23 7,68 9,98 8,44 21 47,47
361 1993 14 0 4 3,16 7,75 10,18 8,98 15 48,49
362 1993 11 0 1 3,68 8 12,06 12,44 24 41,21
362 1993 12 0 2 3,58 8,5 10,98 9,57 19 43,62
362 1993 13 0 3 3,51 7,87 9,97 12,25 17 44,96
362 1993 14 0 4 3,47 8,09 10,38 9,05 15 46,34
363 1993 11 0 1 3,46 8,06 11,29 12,53 19 43,2
363 1993 12 0 2 3,51 8,29 11,87 10,77 17 43,36
363 1993 13 0 3 3,29 7,78 10,61 10,75 21 45,29
363 1993 14 0 4 3,22 7,51 10,76 10,33 16 47,25
364 1993 10 0 1 3,52 8,41 12,32 13,22 18 41,55
364 1993 11 0 2 3,4 8,06 11,68 12,06 18 43,5
364 1993 12 0 3 3,23 7,5 9,94 9,42 18 48,04
364 1993 13 0 4 3,23 8,1 10,29 9,69 16 46,75
365 1993 11 0 2 3,49 8,07 10,61 10,49 10 46,44
365 1993 10 0 1 3,58 8,9 11,06 13,2 14 42,17
365 1993 12 0 3 3,3 7,94 10,94 9,52 18 45,9
365 1993 13 0 4 3,29 7,42 9,94 8,47 17 48,75
366 1993 11 0 1 3,53 8,78 13,11 14,69 23 39,04
366 1993 12 0 2 3,74 8,88 11,91 13,47 20 40,02
366 1993 13 0 3 3,33 8,29 11,78 11,74 12 44,55
366 1993 14 0 4 3,57 8,19 11,3 10,4 21 43,2
367 1993 11 0 1 3,66 9,19 11,42 9,24 14 42,89
367 1993 13 0 3 3,48 7,98 10,44 8,3 12 47,54
367 1993 12 0 2 3,68 8,36 10,36 8,55 19 44,51
367 1993 14 0 4 3,39 8,39 10,21 7,98 18 46,09
368 1993 10 0 1 3,81 8,43 12,4 18,31 21 38,24
368 1993 11 0 2 3,68 8,31 11,87 13,89 20 40,94
368 1993 12 0 3 3,43 7,87 11,07 11,86 15 44,92
368 1993 13 0 4 3,33 7,78 10,65 11,23 20 45,09
369 1993 11 0 1 3,7 8,96 12,12 11,2 16 41,44
369 1993 12 0 2 3,97 8,28 11,38 10,1 16 42,76
369 1993 13 0 3 3,69 8,47 10,98 9,21 21 43,1
369 1993 14 0 4 3,7 8,31 10,32 8,46 14 45,63
370 1993 11 0 1 3,78 9,82 13,2 12,25 16 38,79
370 1993 12 0 2 3,81 8,44 11,52 8,47 16 43,62
370 1993 13 0 3 3,75 8,46 10,9 7,82 9 46,02
370 1993 14 0 4 3,58 8,17 10,66 8,88 10 46,69
371 1993 11 0 1 4 9,68 12,18 12,72 20 38,29
371 1993 12 0 2 3,97 8,74 11,83 9,91 21 40,88
371 1993 13 0 3 3,68 8,07 10,69 9,27 17 44,84
371 1993 14 0 4 3,42 7,82 10,01 9,84 21 45,71
372 1993 11 0 1 3,07 8,02 11,13 12,21 15 45,68
372 1993 12 0 2 3,4 7,78 10,51 12,5 20 44,35
372 1993 13 0 3 3,44 7,68 9,94 9,72 12 48,03
372 1993 14 0 4 3,19 7,6 9,62 11,69 17 47,27
373 1993 11 0 1 3,11 8,26 12,08 12,87 21 42,85
373 1993 12 0 2 3,27 7,82 10,83 10,55 20 45,4
373 1993 13 0 3 3,29 7,62 10,42 10,64 21 45,82
373 1993 14 0 4 3,18 7,91 10,82 10,92 18 45,79
374 1993 11 0 1 3 8,2 12,5 13,76 19 42,96
374 1993 12 0 2 3,12 7,86 10,94 11,34 17 46
374 1993 13 0 3 3,28 7,72 11 9,85 19 45,98
374 1993 14 0 4 3,13 7,79 10,34 11,25 25 45
375 1993 11 0 1 3,82 8,63 11,66 12,06 18 41,25
375 1993 12 0 2 3,68 8,47 11,47 10,99 15 43,07
375 1993 13 0 3 3,51 8,08 10,78 8,72 13 46,46
375 1993 14 0 4 3,39 8,53 10,56 9,81 19 44,42
376 1993 11 0 1 3,4 8,04 12,92 11,21 11 44,3
376 1993 12 0 2 3,44 7,98 11,59 9,28 19 44,69
376 1993 13 0 3 3,4 7,82 10,46 10,35 17 45,98
376 1993 14 0 4 3,41 8,02 10,85 10,12 12 46,38
377 1993 11 0 1 3,57 8,42 10,94 11,03 13 44,31
377 1993 12 0 2 3,46 9,19 10,92 8,8 13 44,33
377 1993 13 0 3 3,46 8,25 10,03 8,74 9 47,86
377 1993 14 0 4 3,41 8,11 10,46 8,25 9 48,23
378 1993 11 0 1 3,02 7,89 12,56 11,82 13 45,51
378 1993 12 0 2 3,46 7,67 11,42 9,07 13 46,74
378 1993 13 0 3 3,39 8,08 11,1 9,14 15 45,98
378 1993 14 0 4 3,23 7,74 11,51 8,48 17 46,82
379 1993 11 0 1 4,17 9,36 12,26 10,92 23 38,45
379 1993 12 0 2 4,01 8,71 11,85 10,18 7 43,15
379 1993 13 0 3 3,61 9,02 11,71 9,84 12 43,23
379 1993 14 0 4 3,74 9,07 10,18 8,14 13 44,51
380 1993 11 0 1 3,57 8,7 11,89 14,88 16 40,9
380 1993 12 0 2 3,53 8,38 10,46 11,7 20 43,24
380 1993 13 0 3 3,46 8,28 10,43 10,32 22 43,92
380 1993 14 0 4 3,39 7,89 10 10,25 18 46,12
381 1993 11 0 1 3,74 9,01 11,26 10,74 15 42,23
381 1993 12 0 2 3,64 8,28 10,59 10,29 19 43,79
381 1993 13 0 3 3,43 8,32 10,47 8,39 17 45,86
381 1993 14 0 4 3,22 8,17 10,68 10 14 46,57
382 1993 11 0 1 3,5 8,8 12,23 11,34 17 42
382 1993 12 0 2 3,59 7,94 10,82 11,46 17 44,24
382 1993 13 0 3 3,51 8,04 11,65 9,34 16 44,86
382 1993 14 0 4 3,38 8,08 10,58 9,45 18 45,68
383 1993 11 0 1 3,52 7,96 10,9 9,74 10 46,68
383 1993 12 0 2 3,62 7,78 11,2 9,88 16 45,08
383 1993 13 0 3 3,49 7,73 9,81 8,13 15 48,04
383 1993 14 0 4 3,51 7,83 10,06 9,54 16 46,54
384 1993 11 0 1 3,88 8,71 10,86 9,67 15 43,07
384 1993 12 0 2 3,51 8,08 10,28 10,28 17 45,26
384 1993 13 0 3 3,34 8,51 12,58 9,78 23 42,32
384 1993 14 0 4 3,52 8,08 10,68 7,96 10 47,58
385 1993 11 0 1 3,79 8,76 12,87 12,16 21 39,78
385 1993 12 0 2 3,46 7,92 11,82 10,82 19 43,82
385 1993 13 0 3 3,42 8,17 11,32 10,44 21 43,69
385 1993 14 0 4 3,32 8,09 11,57 10,02 17 44,96
386 1993 11 0 1 3,39 8,38 11,16 10,36 17 44,35
386 1993 12 0 2 3,19 7,43 10,53 9,81 13 48,74
386 1993 13 0 3 3,11 7,51 10,5 9,97 8 50,05
386 1993 14 0 4 3,17 7,63 10,76 9,98 14 47,83
387 1993 11 0 1 3,7 8,96 11,68 9,69 19 41,87
387 1993 12 0 2 3,58 8,44 11,38 8,48 12 45,31
387 1993 13 0 3 3,47 8,6 10,87 7,88 15 45,5
387 1993 14 0 4 3,46 8,57 11,46 8,4 11 45,66
388 1993 11 0 1 3,6 8,69 11,52 13,19 23 40,59
388 1993 12 0 2 3,79 8,32 11,38 11,27 24 41,33
388 1993 13 0 3 3,54 8,02 11,63 8,63 17 44,95
388 1993 14 0 4 3,62 8,07 10,63 10,78 20 43,79
389 1993 11 0 1 3,68 8,41 13,98 9,64 23 40,54
389 1993 12 0 2 3,51 8,01 10,43 11,25 18 44,6
389 1993 13 0 3 3,34 8,28 11,68 8,34 6 47,63
389 1993 14 0 4 3,22 7,93 10,26 9,49 17 47,06
390 1993 11 0 1 3,48 8,85 12,29 11,97 13 42,37
390 1993 12 0 2 3,63 8,01 11,22 9,79 16 44,64
390 1993 13 0 3 3,39 8,02 9,8 9,09 9 48,67
390 1993 14 0 4 3,21 7,91 9,69 8,25 4 51,59
391 1993 10 0 1 3,41 7,98 11,4 12,69 18 43,54
391 1993 11 0 2 3,59 7,81 9,99 8,41 7 49
391 1993 12 0 3 3,46 7,78 9,86 8,92 8 49,21
391 1993 13 0 4 3,31 7,69 9,42 8,91 9 50,26
392 1993 11 0 1 3,34 8 10,87 10,48 17 45,42
392 1993 12 0 2 3,49 7,87 11,09 8,43 12 47,06
392 1993 13 0 3 3,28 7,68 10,26 8,39 8 50,11
392 1993 14 0 4 3,28 7,9 9,82 9,98 13 47,93
393 1993 11 0 1 3,5 8,38 11,69 10,56 17 43,47
393 1993 12 0 2 3,68 8,39 10,72 7,85 4 47,68
393 1993 13 0 3 3,39 8,01 10,02 7,52 10 49,15
393 1993 14 0 4 3,31 7,92 10,33 8,31 13 48,21
394 1993 11 0 1 3,18 7,92 11,58 10,75 19 45,01
394 1993 12 0 2 3,4 8,12 10,72 8,78 13 46,82
394 1993 13 0 3 3,34 8,03 10,71 8,41 14 47,22
394 1993 14 0 4 3,08 7,81 9,75 6,88 5 53,03
395 1993 11 0 1 3,46 8,18 11,54 9,81 19 44,04
395 1993 12 0 2 3,86 8,52 11,53 11,14 13 42,67
395 1993 13 0 3 3,53 8,09 10,57 8,88 17 45,62
395 1993 14 0 4 3,33 8,13 9,87 11,02 13 46,64
396 1993 11 0 1 3,56 8,26 11,32 9,06 19 44,09
396 1993 12 0 2 3,54 8,29 9,82 8,68 14 46,58
396 1993 13 0 3 3,47 8,04 10,04 10,3 14 46,31
396 1993 14 0 4 3,26 7,78 9,62 8,2 8 50,75
397 1993 10 0 1 3,57 8,2 10,64 12,35 13 44,33
397 1993 11 0 2 3,46 7,88 10,91 9,6 22 44,62
397 1993 12 0 3 3,43 7,7 9,98 10,92 19 45,81
397 1993 13 0 4 3,29 7,68 10,1 10,1 18 46,91
398 1993 11 0 1 3,63 8,87 11,68 10,49 15 42,6
398 1993 12 0 2 3,48 7,78 10,83 9,39 11 47,24
398 1993 13 0 3 3,41 7,57 10,54 8,33 19 47
398 1993 14 0 4 3,36 7,62 10,2 8,3 20 47,19
399 1993 11 0 1 3,7 8,28 10,4 10,88 21 43,1
399 1993 12 0 2 3,71 8,28 10,19 9,68 20 43,96
399 1993 13 0 3 3,25 7,73 10,04 10,02 17 47,28
399 1993 14 0 4 3,32 7,78 10,06 8,54 21 46,79
400 1993 11 0 1 3,66 8,3 11,86 13,43 20 41,2
400 1993 12 0 2 3,7 8,78 10,81 11,42 14 42,97
400 1993 13 0 3 3,4 8,36 10,16 12,43 21 43,41
400 1993 14 0 4 3,49 8,54 11,1 10,31 16 43,98
401 1993 11 0 1 3,82 8,6 11,18 10,56 19 42,09
401 1993 12 0 2 3,83 8,59 11,03 10,4 21 41,9
401 1993 13 0 3 3,6 8,31 10,71 10,32 17 44,15
401 1993 14 0 4 3,52 8,19 11,14 8,1 11 46,64
402 1993 11 0 1 3,71 8,51 10,92 11,39 14 43,34
402 1993 12 0 2 3,94 9,51 11,02 12,23 20 39,59
402 1993 13 0 3 3,54 8,71 11,89 12,51 18 41,6
402 1993 14 0 4 3,68 8,6 11,44 10,61 12 43,6
403 1993 11 0 1 3,29 8,17 11,38 10,02 16 45,28
403 1993 12 0 2 3,72 7,86 10,3 13,69 15 43,71
403 1993 13 0 3 3,6 7,89 9,51 8,55 18 46,65
403 1993 14 0 4 3,57 8 10,01 13,72 19 43,4
404 1993 11 0 1 3,71 8,43 11,59 12,87 21 41,1
404 1993 12 0 2 3,79 9 11,06 8,82 12 43,64
404 1993 13 0 3 3,47 7,82 10,33 8,74 19 46,24
404 1993 14 0 4 3,26 7,81 10,08 8,15 23 46,71
405 1993 11 0 1 3,69 8,36 10,81 10,73 18 43,3
405 1993 12 0 2 3,78 8,28 10,58 8,75 13 45,24
405 1993 13 0 3 3,42 7,79 10,06 8,72 13 48,08
405 1993 14 0 4 3,69 8,04 10,07 7,62 15 46,64
406 1993 11 0 1 3,78 8,08 10,49 10 21 43,52
406 1993 12 0 2 3,68 8,28 10,74 7,49 18 45,06
406 1993 13 0 3 3,88 8,08 9,68 9,11 15 45,45
406 1993 14 0 4 3,62 8,08 10,06 7,37 12 47,64
407 1993 11 0 1 3,59 8,01 10,91 12,15 17 43,72
407 1993 12 0 2 3,57 8,82 13,83 10,07 19 40,81
407 1993 13 0 3 3,38 7,51 9,97 9,18 15 48,22
407 1993 14 0 4 3,18 7,57 9,81 10,24 13 48,93
408 1993 12 0 2 3,48 7,98 10,62 11,8 19 44,14
408 1993 11 0 1 3,65 8,38 10,8 15,27 21 40,92
408 1993 13 0 3 3,48 7,98 10,61 11,87 8 46,37
408 1993 14 0 4 3,28 7,38 9,47 8,59 13 50,26
409 1993 11 0 1 3,79 9,16 11,96 9,37 22 40,7
409 1993 12 0 2 3,6 8,52 11,52 8,73 17 43,86
409 1993 13 0 3 3,41 8,22 11,17 9,47 18 44,8
409 1993 14 0 4 3,26 7,95 11,32 8,63 15 46,8
410 1993 11 0 1 3,63 8,56 10,7 12,97 13 43,15
410 1993 12 0 2 3,4 8,66 11,28 11,07 11 44,54
410 1993 13 0 3 3,47 7,93 10,89 10,04 11 46,57
410 1993 14 0 4 3,4 8,1 10,59 9,1 19 45,53
411 1993 11 0 1 3,68 8,07 10,46 11,88 16 43,98
411 1993 12 0 2 3,48 7,24 10,91 9,78 15 47,2
411 1993 13 0 3 3,38 7,33 10 10,48 14 48,09
411 1993 14 0 4 3,38 7,79 10,18 7,77 5 50,64
412 1993 11 0 1 3,75 8,46 11,53 11,53 17 42,23
412 1993 12 0 2 3,71 8,41 10,62 10,68 12 44,47
412 1993 13 0 3 3,51 8,39 11,5 9,9 21 43,11
412 1993 14 0 4 3,43 8,34 10,9 9,29 10 46,48
413 1993 11 0 1 4,03 8,89 10,68 10,67 21 40,96
413 1993 12 0 2 3,76 8,81 11,13 9,75 15 43,04
413 1993 13 0 3 3,51 8,26 10,76 9,04 21 44,32
413 1993 14 0 4 3,48 8,69 10,71 9,5 9 45,86
414 1993 11 0 1 3,61 8,28 11,1 14,9 23 40,81
414 1993 12 0 2 3,53 7,76 10,16 10,25 15 46,36
414 1993 13 0 3 3,39 7,32 10,74 10,58 13 47,55
414 1993 14 0 4 3,38 7,57 11,08 10,23 22 45,04
415 1993 11 0 1 3,58 8,58 11,28 11,28 17 42,85
415 1993 12 0 2 3,68 9,49 11,56 11,76 13 41,32
415 1993 14 0 4 3,16 7,98 10,57 9,11 16 47,32
415 1993 13 0 3 3,46 8,2 10,6 11,26 15 44,87
416 1993 11 0 1 3,76 8,62 11,06 11,3 17 42,37
416 1993 12 0 2 3,78 8,54 10,98 10,49 21 42,14
416 1993 13 0 3 3,71 8,56 10,46 8,18 18 44,33
416 1993 14 0 4 3,46 8,2 9,84 8,97 14 46,9
417 1993 11 0 1 3,6 8,1 10,58 12,08 25 42,33
417 1993 12 0 2 3,52 7,96 10,07 10,14 16 45,92
417 1993 13 0 3 3,47 8,35 10,99 9,05 14 45,51
417 1993 14 0 4 3,38 7,97 10,16 8,93 20 46,1
418 1993 11 0 1 3,61 8,23 10,98 9,86 20 43,68
418 1993 12 0 2 3,59 7,8 10,07 10,39 11 46,93
418 1993 13 0 3 3,36 8,2 11,88 9,91 16 44,61
418 1993 14 0 4 3,24 7,7 12,57 11,03 12 45,68
419 1993 11 0 1 3,76 9,16 12,07 10,5 19 40,76
419 1993 12 0 2 3,7 8,03 10,54 11,95 16 43,89
419 1993 13 0 3 3,47 7,87 10,11 9,43 11 47,73
419 1993 14 0 4 3,64 8,89 9,78 10,7 12 44,49
420 1993 10 0 1 3,47 7,63 10,84 11,79 13 45,88
420 1993 11 0 2 3,42 8,28 10,73 11,34 17 44,31
420 1993 12 0 3 3,3 8,07 10,21 10,97 21 44,93
420 1993 13 0 4 3,24 8,01 10,48 8,9 17 46,93
421 1993 11 0 1 3,6 7,69 11,46 12,31 14 44,34
421 1993 12 0 2 3,6 8,6 10,47 14,26 16 42,24
421 1993 13 0 3 3,58 8,14 10,28 11,17 15 44,87
421 1993 14 0 4 3,14 7,58 10,07 8,64 20 48,08
422 1993 10 0 1 3,41 8,14 11,34 16,45 15 42,19
422 1993 11 0 2 3,82 8,7 11,64 14,51 20 39,85
422 1993 12 0 3 3,62 8,57 10,31 9,47 15 44,72
422 1993 13 0 4 3,36 8,28 10,09 14,09 13 44,52
423 1993 11 0 1 3,12 8,3 11,32 12,16 17 44,43
423 1993 12 0 2 3,44 8,33 11,12 9,9 10 45,95
423 1993 13 0 3 3,38 8,2 11,12 9,42 11 46,47
423 1993 14 0 4 3,14 8,24 11,03 9,08 19 45,82
424 1993 11 0 1 3,87 9,09 12,5 12,42 14 40,33
424 1993 12 0 2 3,73 9,17 13,29 9,49 12 41,58
424 1993 13 0 3 3,57 8,47 13,2 8,06 11 44,19
424 1993 14 0 4 3,32 9,12 12,87 8,92 11 43,7
425 1993 11 0 1 4,09 8,04 11,6 11,5 24 40,66
425 1993 12 0 2 3,51 8,3 11,08 19,69 19 39,84
425 1993 13 0 3 3,38 8,08 10,6 19,88 21 40,46
425 1993 14 0 4 3,16 8,47 10,89 9 15 46,3
426 1993 11 0 1 3,76 8,47 11,79 11,56 21 41,28
426 1993 12 0 2 3,53 8,07 10,78 10,01 11 46,17
426 1993 13 0 3 3,44 7,74 10,01 9,51 18 46,61
426 1993 14 0 4 3,41 7,87 11,1 10,63 14 45,78
427 1993 11 0 1 3,63 7,98 11,03 15,16 18 42,03
427 1993 12 0 2 3,63 8,61 10,7 10,55 16 43,6
427 1993 13 0 3 3,35 7,68 10,35 11,13 16 46,35
427 1993 14 0 4 3,56 8,12 10,32 10,81 13 45,53
428 1994 12 0 2 3,26 8,47 11,12 10,64 13 45,33
428 1994 11 0 1 3,69 8,38 11,11 10,2 18 43,27
428 1994 13 0 3 3,62 8,41 10,68 9,97 17 44,08
428 1994 14 0 4 3,31 7,58 10,87 9,07 15 47,56
429 1993 11 0 1 3,7 8,38 11,16 9,62 16 43,85
429 1993 12 0 2 3,52 8,03 9,98 10,02 22 44,69
429 1993 13 0 3 3,4 7,96 10,64 9,16 13 47,02
429 1993 14 0 4 3,23 8,5 10,53 7,78 8 48,53
430 1993 11 0 1 3,98 8,97 11,5 11,38 18 40,63
430 1993 12 0 2 3,8 8,43 11,44 11,07 17 42,39
430 1993 13 0 3 3,72 8,47 11,44 9,55 16 43,43
430 1993 14 0 4 3,75 8,37 10,87 8,72 13 44,95
431 1993 11 0 1 3,72 9,28 11,84 11,26 20 40,38
431 1993 13 0 3 3,44 7,97 9,93 9,37 18 46,29
431 1993 12 0 2 3,56 8,06 9,79 11,43 16 45,17
431 1993 14 0 4 3,51 8,18 10 7,85 14 47,2
432 1993 11 0 1 3,51 8,65 11,3 13,08 20 41,62
432 1993 12 0 2 3,44 8,87 10,71 11,5 19 42,76
432 1993 13 0 3 3,48 8,1 10,46 9,58 14 46,16
432 1993 14 0 4 3,2 7,49 9,86 9,4 15 48,98
433 1993 11 0 1 4,1 9,44 10,69 10,82 20 40,01
433 1993 12 0 2 3,73 8,16 10,41 9,14 21 44
433 1993 13 0 3 3,64 7,76 9,87 8,74 18 46,35
433 1993 14 0 4 3,6 7,32 9,78 8,1 12 49,26
434 1993 11 0 1 3,8 9,04 11,61 9,76 23 40,78
434 1993 12 0 2 3,66 8,38 10,87 9,94 21 43,11
434 1993 13 0 3 3,49 7,9 9,48 8,83 17 47,15
434 1993 14 0 4 3,48 7,99 9,81 7,47 13 48,34
435 1993 11 0 1 3,94 9,18 11,57 13,18 16 39,99
435 1993 12 0 2 3,87 8,33 12,1 10,5 16 42,28
435 1993 14 0 4 3,62 7,59 9,78 7,38 10 49,46
435 1993 13 0 3 3,53 8,06 10,59 8,68 17 45,77
436 1993 11 0 1 3,79 8,98 11,86 12,81 23 39,55
436 1993 12 0 2 3,68 8,09 11,78 9,92 10 44,99
436 1993 13 0 3 3,54 8,86 11,26 10,05 15 43,43
436 1993 14 0 4 3,5 8,68 10,73 8,49 14 45,26
437 1993 11 0 1 3,49 8,29 11,41 11,03 19 43,29
437 1993 12 0 2 3,13 7,84 10,23 10,51 13 47,97
437 1993 13 0 3 3,16 7,79 10,25 10,37 14 47,79
437 1993 14 0 4 3,17 8,14 9,82 8,52 12 48,9
438 1993 11 0 1 3,81 8,87 11,96 11,89 23 39,94
438 1993 12 0 2 3,66 8,2 15,35 14,28 14 39,66
438 1993 13 0 3 3,65 8,39 10,51 10,78 13 44,56
438 1993 14 0 4 3,4 7,88 10,38 9,94 10 47,68
439 1993 11 0 1 3,64 8,23 11,21 13,99 15 42,49
439 1993 12 0 2 3,48 7,98 11,35 14,46 13 43,49
439 1993 13 0 3 3,3 7,97 11,23 12,42 9 46,01
439 1993 14 0 4 3,3 8 10,09 10,4 20 45,65
440 1993 11 0 1 3,56 7,73 11,87 11,77 19 43,36
440 1993 12 0 2 3,53 8,29 12,31 9,04 25 42,26
440 1993 13 0 3 3,26 7,63 11,31 10 25 44,66
440 1993 14 0 4 3,18 7,87 10,87 8,78 16 47,38
441 1993 10 0 1 3,93 8,44 11,58 12,43 18 41,13
441 1993 11 0 2 3,73 9,3 11,76 9,05 21 41,09
441 1993 12 0 3 3,46 8,36 10,48 8,45 23 44,42
441 1993 13 0 4 3,18 8,07 9,92 7,02 17 48,59
442 1993 11 0 1 3,91 8,66 11,23 11,86 22 40,64
442 1993 12 0 2 3,9 8,94 11,98 11,53 20 40,19
442 1993 13 0 3 3,6 8,38 10,58 11,5 21 42,83
442 1993 14 0 4 3,29 7,81 10,49 7,71 8 49,94
443 1993 11 0 1 3,61 7,8 9,72 12,12 18 44,81
443 1993 12 0 2 3,54 7,71 9,8 9,67 15 47,06
443 1993 13 0 3 3,53 7,62 10,18 9,62 13 47,41
443 1993 14 0 4 3,39 7,6 9,68 8,5 8 50,36
444 1993 12 0 2 3,52 8,07 11,31 11,15 17 43,99
444 1993 11 0 1 3,78 8,38 11,38 9,64 15 43,59
444 1993 13 0 3 3,47 7,91 9,81 9,51 10 48,11
444 1993 14 0 4 3,38 7,59 10,33 8,36 10 49,35
445 1993 11 0 1 3,68 8,17 10,18 11,08 23 43,06
445 1993 12 0 2 3,51 8,5 12,57 10,85 17 42,43
445 1993 13 0 3 3,52 8,28 10,98 10,19 11 45,53
445 1993 14 0 4 3,22 7,82 10,39 9,74 11 48,4
446 1993 11 0 1 3,56 7,7 11,4 12,74 21 42,96
446 1993 12 0 2 3,42 7,82 10,43 9,48 17 46,38
446 1993 13 0 3 3,28 7,47 9,78 11,22 11 48,68
446 1993 14 0 4 3,31 7,28 10,57 9,59 17 47,74
447 1993 11 0 1 3,84 8,26 11,64 12,37 16 42,02
447 1993 12 0 2 3,84 8,23 10,91 10 13 44,25
447 1993 13 0 3 3,58 7,9 11 9,42 13 46,01
447 1993 14 0 4 3,7 7,67 10,49 9,25 18 45,51
448 1993 11 0 1 3,68 8,39 11,68 12,26 22 41,27
448 1993 12 0 2 3,38 8,1 10,38 10,97 22 44,26
448 1993 13 0 3 3,3 7,68 10,42 11,61 17 46,02
448 1993 14 0 4 3,22 8,11 11,13 9,49 11 47,22
449 1993 11 0 1 3,87 8,5 11,12 9,78 23 41,78
449 1993 12 0 2 3,59 8,09 10,48 13,84 19 42,77
449 1993 13 0 3 3,62 8,02 10,88 8,83 18 45
449 1993 14 0 4 3,46 8,17 11,19 9,01 14 45,75
450 1993 10 0 1 3,68 7,99 11,09 10,44 13 44,9
450 1993 11 0 2 3,68 7,97 10,33 10,5 17 44,73
450 1993 12 0 3 3,51 7,65 10,25 10,12 15 46,65
450 1993 13 0 4 3,19 7,35 9,61 9,63 20 48,26
451 1994 11 0 1 3,79 7,54 9,82 9,24 14 46,89
451 1994 12 0 2 3,64 7,51 9,91 8,97 20 46,27
451 1994 13 0 3 3,66 7,72 9,17 8,04 16 47,81
451 1994 14 0 4 3,68 7,78 9,71 8,68 4 49,55
452 1993 11 0 1 3,71 8,87 11,5 11 21 41,22
452 1993 12 0 2 3,74 8,24 11,26 8,88 11 45,23
452 1993 13 0 3 3,52 8,09 9,57 9,16 19 45,96
452 1993 14 0 4 3,97 8,09 9,6 7,95 14 45,96
453 1993 11 0 1 3,58 8,17 11 11,81 19 43,17
453 1993 12 0 2 3,38 7,51 11,4 11,69 16 45,39
453 1993 13 0 3 3,18 7,44 10,57 9,1 15 48,65
453 1993 14 0 4 3,03 7,84 10,1 8,98 20 47,73
454 1993 11 0 1 3,59 8,28 11,7 11,16 20 42,52
454 1993 12 0 2 3,59 7,89 10,71 11,65 16 44,52
454 1993 13 0 3 3,32 7,97 10,64 8,68 23 45,41
454 1993 14 0 4 3,16 7,93 10,71 10,57 19 45,89
455 1993 11 0 1 3,51 8,31 11,24 11,15 20 43,08
455 1993 12 0 2 3,47 7,79 11,16 10,56 15 45,5
455 1993 13 0 3 3,33 7,68 9,78 7,79 14 49,26
455 1993 14 0 4 3,39 7,6 10,86 10,96 12 46,87
456 1993 10 0 1 3,71 9,73 13,78 12,25 25 37,44
456 1993 11 0 2 3,69 8,43 11,74 11,64 15 42,62
456 1993 12 0 3 3,52 8,11 10,78 8,88 21 44,63
456 1993 13 0 4 3,33 8,01 10,46 7,91 15 47,58
457 1994 11 0 1 3,74 8,32 10,28 9,36 21 43,68
457 1994 12 0 2 3,69 8,29 10,27 9,95 13 45,21
457 1994 13 0 3 3,68 7,88 9,74 10,39 19 45,04
457 1994 14 0 4 3,46 8,16 10,23 10,83 17 45,06
458 1993 11 0 1 3,62 8,29 11,14 11,06 16 43,62
458 1993 12 0 2 3,4 7,7 10,5 11,85 19 45,02
458 1993 13 0 3 3,48 7,84 10,11 10,99 16 45,84
458 1993 14 0 4 3,2 7,6 8,78 13,63 15 47,4
459 1993 11 0 1 3,54 8,78 12,19 10,87 13 42,86
459 1993 12 0 2 3,46 8,26 11,65 9,86 15 44,57
459 1993 13 0 3 3,31 7,74 10,52 10,2 21 45,65
459 1993 14 0 4 3,32 8,72 10,97 9,1 16 44,91
460 1993 11 0 1 3,84 8,69 11,14 13,24 20 40,64
460 1993 12 0 2 3,48 7,56 11,41 11,38 6 47,21
460 1993 13 0 3 3,33 8 11,84 8,75 12 46,56
460 1993 14 0 4 3,32 7,66 10,73 9,27 14 47,6
461 1993 11 0 1 3,42 8,18 10,94 10,38 20 44,19
461 1993 12 0 2 3,61 8,63 11,6 9,9 13 43,79
461 1993 13 0 3 3,3 7,68 9,91 11,12 13 47,61
461 1993 14 0 4 3,36 8,02 11,04 9,46 15 46,1
462 1993 11 0 1 3,46 7,47 11,14 13,33 23 43,25
462 1993 12 0 2 3,6 7,75 10,33 9,94 16 45,92
462 1993 13 0 3 3,36 7,75 10 10,28 19 46,28
462 1993 14 0 4 3,31 7,6 9,69 9,81 23 46,43
463 1993 11 0 1 3,48 7,78 10,41 12,4 17 44,8
463 1993 12 0 2 3,47 8,23 11,14 12,28 15 43,86
463 1993 13 0 3 3,28 7,79 10,97 10,42 15 46,43
463 1993 14 0 4 3,1 7,56 10,41 10,02 19 47,43
464 1993 11 0 1 3,63 8,5 11,78 13 23 40,7
464 1993 12 0 2 3,54 8,07 10,8 10,48 20 44,06
464 1993 13 0 3 3,32 7,64 10,39 8,54 13 48,6
464 1993 14 0 4 3,19 7,79 10,17 9,67 16 47,68
465 1993 11 0 1 3,86 8,54 11,02 15,48 18 40,34
465 1993 12 0 2 3,61 8,83 11 9,65 21 42,52
465 1993 14 0 4 3,3 8,32 10,5 9,56 17 45,72
465 1993 13 0 3 3,38 8,21 10,76 8,91 19 45,33
466 1993 12 0 2 3,38 8,31 10,72 10,2 19 44,55
466 1993 11 0 1 3,21 7,98 11,81 9,66 15 45,96
466 1993 13 0 3 3,32 8,2 11,01 9 19 45,31
466 1993 14 0 4 3,41 8 10,5 7,88 14 47,49
467 1993 11 0 1 3,38 8,14 10,43 10,62 19 44,91
467 1993 12 0 2 3,32 7,94 10,66 8,94 17 46,59
467 1993 13 0 3 3,28 7,63 9,81 9,04 16 48,36
467 1993 14 0 4 3,1 7,6 9,91 7,97 12 50,7
468 1993 11 0 1 3,6 8,59 11,73 11,89 21 41,47
468 1993 12 0 2 3,18 7,83 10,87 10,04 16 46,79
468 1993 13 0 3 3,19 8,04 11,23 9,16 17 46,25
468 1993 14 0 4 3,1 7,88 10,11 8,89 14 48,8
469 1993 11 0 1 3,81 9,76 12,56 11,9 20 38,72
469 1993 12 0 2 3,57 8,23 11,7 12,22 20 42,21
469 1993 13 0 3 3,41 7,8 10,46 11,33 17 45,49
469 1993 14 0 4 3,26 7,99 10,49 9,5 22 45,51
470 1993 11 0 1 3,96 9,32 14,01 10,72 20 38,49
470 1993 12 0 2 3,78 8,71 12,08 10,43 19 41,44
470 1993 13 0 3 3,68 8,28 11,41 9,45 15 44,17
470 1993 14 0 4 3,54 8,52 10,2 8,96 12 46,06
471 1993 11 0 1 3,64 6,72 12,15 9,64 24 44,74
471 1993 12 0 2 3,72 8,07 11,86 9,1 19 43,46
471 1993 13 0 3 3,62 8,15 11,9 10,55 14 43,9
471 1993 14 0 4 3,57 7,96 10,62 9,76 21 44,45
472 1993 10 0 1 3,97 8,78 11,36 11,22 23 40,29
472 1993 11 0 2 3,92 8,42 10,47 10,29 19 42,73
472 1993 12 0 3 3,61 8,5 10,36 10,62 15 44,29
472 1993 13 0 4 3,46 8,38 9,91 7,84 21 45,56
473 1993 11 0 1 3,6 8,46 10,62 10,94 16 43,85
473 1993 12 0 2 3,49 8,38 10,7 8,81 17 45,13
473 1993 13 0 3 3,32 8,4 10,98 9,22 21 44,45
473 1993 14 0 4 3,4 8,2 10,29 8,83 14 46,79
474 1993 11 0 1 3,73 8,38 12,11 11,49 20 41,49
474 1993 12 0 2 3,58 8,47 10,83 11,9 17 43,11
474 1993 13 0 3 3,66 8,12 10,93 9,03 21 43,94
474 1993 14 0 4 3,47 7,81 10,57 8,4 18 46,44
475 1993 11 0 1 3,37 8,57 12,23 13,07 17 42,04
475 1993 12 0 2 3,44 7,71 10,65 12,07 17 45,03
475 1993 13 0 3 3,29 7,98 10,73 9,69 15 46,6
475 1993 14 0 4 3,17 7,8 10,64 11,3 17 46,22
476 1993 11 0 1 3,44 8,57 11,38 12,55 10 43,99
476 1993 12 0 2 3,52 8,58 11,42 10,79 20 42,6
476 1993 13 0 3 3,24 8,38 10,68 13,16 14 44,51
476 1993 14 0 4 3,33 7,89 10,87 10,06 22 44,86
477 1993 11 0 1 3,62 7,97 10,82 10,11 9 46,38
477 1993 12 0 2 3,52 8,22 10,56 8,8 25 43,86
477 1993 13 0 3 3,4 7,54 10,14 8,35 15 48,38
477 1993 14 0 4 3,26 7,53 10,02 8,07 20 48,07
478 1993 10 0 1 3,68 8,22 10,92 11,58 21 42,56
478 1993 11 0 2 3,66 8,34 10,21 11,76 17 43,62
478 1993 12 0 3 3,57 8,34 11,26 10,2 12 44,79
478 1993 13 0 4 3,42 7,97 10,22 10,17 11 47,21
479 1993 11 0 1 3,87 8,24 13,44 12,7 22 39,61
479 1993 12 0 2 3,73 8,66 11,9 15,52 22 39,29
479 1993 13 0 3 3,62 8,5 12,75 10,89 18 41,77
479 1993 14 0 4 3,54 8,3 12,32 9,94 16 43,46
480 1994 11 0 1 3,64 8,33 11,24 11,36 14 43,65
480 1994 12 0 2 3,43 7,97 10,66 10,66 15 45,66
480 1994 13 0 3 3,3 7,81 10,51 9,46 12 47,91
480 1994 14 0 4 3,38 8,31 10,08 10,14 13 46,37
481 1993 11 0 1 3,62 9,47 12,14 11,84 17 40,43
481 1993 12 0 2 3,43 8,06 11,11 10,1 25 43,41
481 1993 13 0 3 3,14 7,81 10,01 8,35 17 48,49
481 1993 14 0 4 3,02 7,88 9,52 8,4 17 49,28
482 1993 11 0 1 3,93 9,7 11,99 12,09 18 39,08
482 1993 12 0 2 3,68 8,49 10,84 11,67 24 41,6
482 1993 13 0 3 3,59 8,38 10,54 9,98 17 44,35
482 1993 14 0 4 3,62 8,08 10,47 9,05 13 46,16
483 1993 10 0 1 3,84 9,31 11,54 12,51 22 39,4
483 1993 11 0 2 3,57 8,28 11,02 9,72 20 43,75
483 1993 12 0 3 3,43 8,01 10,32 9,85 16 46,08
483 1993 13 0 4 3,49 8,02 10,5 10,2 16 45,51
484 1993 11 0 1 3,82 9,01 12,01 13,89 23 38,93
484 1993 12 0 2 3,7 8,46 13,3 11,43 21 40,49
484 1993 13 0 3 3,72 8,36 10,72 11,28 13 43,97
484 1993 14 0 4 3,32 7,97 10,72 8,17 18 46,66
485 1993 11 0 1 3,76 8,33 11,4 11,6 19 42,12
485 1993 12 0 2 3,6 8,07 10,84 9,32 22 43,98
485 1993 13 0 3 3,5 7,92 10,96 10,43 21 44,17
485 1993 14 0 4 3,36 7,74 9,97 9,74 15 47,49
486 1993 11 0 1 3,74 9,39 12,74 10,84 21 39,57
486 1993 12 0 2 3,4 8,5 12,01 10,54 13 44,11
486 1993 13 0 3 3,23 8,06 11,28 11,05 9 46,76
486 1993 14 0 4 3,38 8,09 10,97 10,05 19 44,83
487 1993 10 0 1 3,78 8,44 10,97 9,86 18 43,14
487 1993 11 0 2 3,66 7,92 10,5 9,87 19 44,66
487 1993 12 0 3 3,38 7,63 9,97 8,59 14 48,52
487 1993 13 0 4 3,52 8,04 10,68 8,41 19 45,48
488 1993 11 0 1 3,58 9,32 12,24 12,39 19 40,16
488 1993 12 0 2 3,41 7,94 11,6 12,84 21 42,83
488 1993 13 0 3 3,08 7,71 10,58 11,17 15 47,31
488 1993 14 0 4 2,99 6,91 8,74 8,32 15 53,23
489 1993 11 0 1 3,72 8,87 11,98 13,34 15 40,92
489 1993 12 0 2 3,5 7,97 11,12 12,36 24 42,52
489 1993 13 0 3 3,34 7,79 10,79 12,71 17 44,8
489 1993 14 0 4 3,15 7,48 10,48 8,99 15 48,84
490 1993 11 0 1 3,69 8,71 13,01 13,42 22 39,4
490 1993 12 0 2 3,52 8,08 13,6 13,26 24 40,17
490 1993 13 0 3 3,41 8,23 11,36 12,95 19 42,83
490 1993 14 0 4 3,22 7,92 11,66 13,63 20 43,26
491 1993 11 0 1 4,14 9,79 11,36 12,64 19 38,45
491 1993 12 0 2 3,83 8,41 10,8 11,68 17 42,54
491 1993 13 0 3 3,73 7,88 10,64 9,16 17 45,12
491 1993 14 0 4 3,56 8,38 9,82 10,11 17 44,98
492 1993 11 0 1 3,86 8,61 11,33 12,3 18 41,29
492 1993 12 0 2 3,81 8,84 11,88 10,85 17 41,45
492 1993 13 0 3 3,58 8,31 11,63 9,76 15 44,13
492 1993 14 0 4 3,54 8,14 10,9 10,27 15 44,94
493 1993 10 0 1 3,7 7,96 11,49 10,61 14 44,28
493 1993 11 0 2 3,6 7,68 11,58 12,74 19 43,11
493 1993 12 0 3 3,58 7,57 10,42 8,73 22 45,63
493 1993 13 0 4 3,34 7,44 10,31 8,36 22 47,07
494 1993 11 0 1 3,46 8,71 12,4 12,82 23 40,51
494 1993 12 0 2 3,24 8,3 11,08 11,9 20 43,76
494 1993 13 0 3 3,16 7,64 10,23 9,62 21 46,96
494 1993 14 0 4 3,14 7,71 13 8,76 25 44,14
495 1993 10 0 1 3,8 8,52 12,2 10,77 19 41,46
495 1993 11 0 2 3,66 8,57 12,08 10,6 16 42,5
495 1993 12 0 3 3,51 7,59 10,4 9,68 15 46,87
495 1993 13 0 4 3,41 7,57 14,23 7,55 12 45,65
496 1993 11 0 1 3,67 8,51 11,74 14,43 19 40,69
496 1993 12 0 2 3,65 8,4 10,23 10,07 23 43,17
496 1993 13 0 3 3,46 7,87 11,86 9,59 18 44,66
496 1993 14 0 4 3,19 7,68 10,07 7,81 7 51,33
497 1993 11 0 1 3,59 8,56 11,6 10,69 15 43,24
497 1993 12 0 2 3,64 8,2 11,18 12,25 17 42,96
497 1993 13 0 3 3,36 7,86 10,06 10,77 11 47,5
497 1993 14 0 4 3,22 8,01 10,39 15,04 14 44,61
498 1993 11 0 1 3,97 8,78 11,89 12,16 15 40,88
498 1993 12 0 2 3,86 8,43 11,07 13,82 19 40,97
498 1993 13 0 3 3,61 7,94 10,44 10,67 14 45,47
498 1993 14 0 4 3,54 9,13 11,86 12,12 23 40,28
499 1993 11 0 1 3,78 8,32 10,88 9,74 22 42,73
499 1993 12 0 2 3,76 8,34 11,62 10,85 16 42,81
499 1993 13 0 3 3,63 8,07 9,8 9,64 11 46,86
499 1993 14 0 4 3,36 8,38 9,68 8,43 21 45,82
500 1993 11 0 1 3,66 8,54 11,87 12,24 20 41,3
500 1993 12 0 2 3,49 8,23 11,1 10,25 20 43,8
500 1993 13 0 3 3,42 8,33 13,63 8,62 22 42,28
500 1993 14 0 4 3,39 8,17 10,46 8,07 17 46,49
501 1993 11 0 1 3,58 8,41 11,68 12,21 13 43,17
501 1993 12 0 2 3,5 8,08 11,61 12,4 15 43,6
501 1993 13 0 3 3,41 7,89 11,01 10,64 16 45,4
501 1993 14 0 4 3,22 7,58 10,58 9,99 15 47,68
502 1993 10 0 1 3,82 9,25 13,41 14,15 22 37,8
502 1993 11 0 2 3,78 8,78 11,05 11,57 17 41,93
502 1993 12 0 3 3,7 8,33 11,47 12,74 14 42,66
502 1993 13 0 4 3,57 8,06 11,68 10,49 17 43,85
503 1993 11 0 1 3,58 8,79 12,26 12,11 16 41,6
503 1993 12 0 2 3,56 8,39 11,54 12,32 19 42,23
503 1993 13 0 3 3,44 8,12 11,38 9,58 19 44,46
503 1993 14 0 4 3,36 7,7 11 10,03 12 47,15
504 1993 11 0 1 3,58 8,87 12,91 11,82 19 40,63
504 1993 12 0 2 3,52 8,31 11,18 12,77 21 42,2
504 1993 13 0 3 3,54 8,23 11,01 8,47 9 46,84
504 1993 14 0 4 3,28 8,08 10,53 8,7 14 47,35
505 1993 11 0 1 3,98 9,31 14,78 15,87 17 36,68
505 1993 12 0 2 3,61 8,27 12,5 12,44 24 40,69
505 1993 13 0 3 3,5 8,11 10,83 12,22 16 44,06
505 1993 14 0 4 3,4 8,11 10,92 12,72 12 44,88
506 1993 11 0 1 3,47 7,97 10,64 10,62 20 44,54
506 1993 12 0 2 3,61 7,87 10,29 10,88 22 44,02
506 1993 13 0 3 3,38 7,93 10,01 10,58 16 46,32
506 1993 14 0 4 3,33 7,79 9,8 9,05 19 47,14
507 1993 11 0 1 3,68 8,78 11,91 10,93 23 40,86
507 1993 12 0 2 3,56 8,44 10,51 13,7 15 43,03
507 1993 13 0 3 3,57 8,28 11,78 11,72 25 41,41
507 1993 14 0 4 3,65 8,17 10,28 9,81 15 45,23
508 1993 11 0 1 3,68 8,71 11,63 14,91 22 39,76
508 1993 12 0 2 3,74 8,39 11,12 15,58 15 41,31
508 1993 13 0 3 3,59 8,02 10,81 9,16 17 45,2
508 1993 14 0 4 3,6 7,9 10 8,94 18 46
509 1993 11 0 1 3,35 8,01 11,58 12,42 16 44,05
509 1993 12 0 2 3,62 8,22 11,07 12,7 13 43,62
509 1993 13 0 3 3,57 8,39 11,24 14,1 13 42,73
509 1993 14 0 4 3,28 7,79 11,28 10,47 17 45,71
510 1993 11 0 1 3,57 8,38 11,14 18,88 13 40,81
510 1993 12 0 2 3,68 8,38 11,68 11,66 21 41,7
510 1993 13 0 3 3,56 8,2 10,38 11,12 16 44,57
510 1993 14 0 4 3,28 7,91 9,84 11,41 15 46,67
511 1993 11 0 1 3,61 8,19 11,07 14,05 10 43,66
511 1993 12 0 2 3,78 8,47 10,58 13,59 16 42,11
511 1993 13 0 3 3,52 7,8 11,98 11,09 14 44,56
511 1993 14 0 4 3,36 7,39 10,16 8,11 12 49,73
512 1993 11 0 1 3,44 8,44 12,59 12,59 22 41,12
512 1993 12 0 2 3,54 7,87 10,83 13,02 19 43,41
512 1993 13 0 3 3,52 8,06 10,8 9,33 18 45,09
512 1993 14 0 4 3,3 7,62 10,38 9,45 16 47,53
513 1993 11 0 1 3,92 8,68 11,22 12,89 18 40,84
513 1993 12 0 2 3,74 8,76 10,82 10,9 19 42,19
513 1993 13 0 3 3,62 8,44 10,81 9,99 16 44,11
513 1993 14 0 4 3,64 8,3 9,71 9,04 11 46,75
514 1993 11 0 1 3,38 8,38 11,52 15,9 16 41,81
514 1993 12 0 2 3,47 7,8 9,93 11,83 9 47,19
514 1993 13 0 3 3,2 7,42 9,8 11,17 4 50,89
514 1993 14 0 4 3,02 7,7 10,18 10,07 15 48,55
515 1993 11 0 1 3,58 8,12 13,06 15,37 19 40,29
515 1993 12 0 2 3,68 7,6 10,9 11,87 11 45,51
515 1993 13 0 3 3,52 8,03 10,39 10,1 9 47,03
515 1993 14 0 4 3,45 7,8 10,68 9,81 12 47
516 1993 11 0 1 3,81 8,78 12,1 13,76 21 39,59
516 1993 12 0 2 3,67 7,7 10,1 10,67 16 45,6
516 1993 13 0 3 3,53 8,03 9,89 9,98 12 46,84
516 1993 14 0 4 3,44 7,81 11,02 10,76 10 46,65
517 1993 10 0 1 3,66 8,91 11,38 11,4 18 41,74
517 1993 11 0 2 3,76 8,8 11,92 11,55 15 41,69
517 1993 12 0 3 3,22 8,61 10,07 10,29 15 45,86
517 1993 13 0 4 3,18 8,28 10,18 9,3 16 46,87
518 1993 11 0 1 3,73 8,08 12,12 11,74 18 42,23
518 1993 12 0 2 3,57 7,94 11,09 9,09 12 46,27
518 1993 13 0 3 3,56 8,4 10,94 10,04 11 45,26
518 1993 14 0 4 3,41 8,11 10,51 7,92 15 47,01
519 1993 11 0 1 3,57 7,35 10,88 9,82 18 45,99
519 1993 12 0 2 3,56 8,38 11,24 8,96 16 44,57
519 1993 13 0 3 3,53 8,16 10,79 10,79 9 46,01
519 1993 14 0 4 3,44 7,9 10,59 8,46 15 46,97
520 1993 11 0 1 3,69 8,21 11,83 12,04 16 42,57
520 1993 12 0 2 3,63 8,19 11,03 11,36 11 44,7
520 1993 13 0 3 3,57 7,88 11,28 10,27 14 45,21
520 1993 14 0 4 3,33 7,69 10,71 9,88 16 46,74
521 1993 11 0 1 3,7 9,52 11,81 9,89 16 41,3
521 1993 12 0 2 3,24 8,78 10,58 7,15 16 46,39
521 1993 13 0 3 3,84 8,78 11,39 10,24 15 42,43
521 1993 14 0 4 3,62 8,61 10,19 9,84 14 44,76
522 1993 11 0 1 3,96 9,87 12,57 10,96 19 38,66
522 1993 12 0 2 3,46 8,44 11,6 12,15 13 43,59
522 1993 13 0 3 3,82 9,41 12,48 12,91 19 39,03
522 1993 14 0 4 3,39 8,3 10,23 8,85 16 46,24
523 1993 10 0 1 3,74 9,11 11,33 11,12 17 41,5
523 1993 11 0 2 3,68 8,32 11,04 11,52 22 42,15
523 1993 12 0 3 3,58 8,62 11,34 9,41 19 43,2
523 1993 13 0 4 3,47 8,19 10,41 8,94 14 46,39
524 1993 10 0 1 3,86 9,26 11,71 10,96 16 40,88
524 1993 11 0 2 3,63 8,12 11,11 9,5 21 43,68
524 1993 12 0 3 3,32 8,29 12,32 10,06 22 43,01
524 1993 13 0 4 3,34 7,84 10,31 8,53 20 46,59
525 1993 11 0 1 3,82 8,91 13,13 12,71 14 40,21
525 1993 12 0 2 3,52 8,6 11,96 11,15 16 42,73
525 1993 13 0 3 3,23 8,1 11,9 8,77 19 45,19
525 1993 14 0 4 3,17 7,94 11,17 9,27 22 45,46
526 1993 11 0 1 3,42 8,18 11,59 10,28 9 45,93
526 1993 12 0 2 3,4 8,06 10,41 10,19 21 44,81
526 1993 13 0 3 3,17 7,9 11 10,38 15 46,61
526 1993 14 0 4 2,94 7,72 10,54 9 13 49,59
527 1993 11 0 1 3,86 8,48 10,48 9,25 20 43,09
527 1993 12 0 2 3,7 8,68 10,78 10,3 13 43,86
527 1993 13 0 3 3,49 8,28 10,17 9,97 16 45,4
527 1993 14 0 4 3,26 8,68 10,78 7,99 15 46,12
528 1993 11 0 1 3,58 8,68 11,97 15,96 17 40,25
528 1993 12 0 2 3,42 8,43 11,32 10,24 9 45,69
528 1993 13 0 3 3,42 8,41 10,78 9,51 15 45,31
528 1993 14 0 4 3,33 8,82 11,43 8,77 21 43,5
529 1993 11 0 1 3,78 8,91 12,03 10,22 19 41,24
529 1993 12 0 2 3,47 7,88 9,92 11,53 9 47,2
529 1993 13 0 3 3,49 7,97 9,96 10,32 7 48
529 1993 14 0 4 3,42 8,07 9,81 9,68 13 47,19
530 1993 11 0 1 3,61 8,07 12,14 13,92 21 41,15
530 1993 12 0 2 3,28 7,97 10,79 11,83 25 43,53
530 1993 13 0 3 3,32 7,44 10,6 8,9 20 47,04
530 1993 14 0 4 3,28 7,21 9,76 9,33 12 50,17
531 1993 11 0 1 3,51 7,8 11,58 14,8 13 43,38
531 1993 12 0 2 3,22 7,76 11,02 11,78 19 45,14
531 1993 13 0 3 3,39 7,66 10,56 10,73 12 47,14
531 1993 14 0 4 3,18 7,83 9,6 9,82 18 47,63
532 1993 11 0 1 3,9 8,72 12,68 12,1 22 39,53
532 1993 12 0 2 3,74 8,92 12,04 12,24 16 41,02
532 1993 14 0 4 3,26 7,98 10,38 8,82 10 48,65
532 1993 13 0 3 3,6 8,38 10,69 9,1 19 44,22
533 1993 11 0 1 3,42 8,93 11,86 12,95 17 41,61
533 1993 12 0 2 3,6 8,22 11,59 11,75 19 42,6
533 1993 13 0 3 3,22 8,01 10,48 11,68 12 46,63
533 1993 14 0 4 3,09 8,38 11,06 10,63 16 45,55
534 1993 11 0 1 3,72 8,86 10,52 11,33 21 41,76
534 1993 12 0 2 3,29 7,76 10,78 19,96 18 41,58
534 1993 13 0 3 3,06 7,33 9,36 8,84 19 49,79
534 1993 14 0 4 3,01 7,49 9,84 7,95 8 52,55
535 1993 10 0 1 3,38 8,25 11,47 12,53 19 42,99
535 1993 11 0 2 3,62 7,8 10,87 10,91 15 45,02
535 1993 12 0 3 3,42 7,48 10,44 10,49 17 46,54
535 1993 13 0 4 3,41 8,24 10,23 10,09 11 46,72
536 1993 12 0 2 3,31 8,33 10,57 9,15 15 46,23
536 1993 11 0 1 3,8 8,57 10,2 10,32 23 42,31
536 1993 13 0 3 3,5 7,87 10,25 10,26 23 44,52
536 1993 14 0 4 3,28 8,02 9,39 7,61 14 49,19
537 1993 11 0 1 3,86 9,12 12 13,59 22 38,93
537 1993 12 0 2 3,51 8,86 11,39 10,16 25 41,57
537 1993 13 0 3 3,72 8,21 10,63 9,4 11 45,64
537 1993 14 0 4 3,62 8,78 8,61 11,01 21 43,8
538 1993 11 0 1 3,66 8,47 12,48 13,33 23 40,06
538 1993 12 0 2 3,54 8,61 11,11 10,24 24 42,24
538 1993 13 0 3 3,66 7,81 10,96 12,29 11 44,92
538 1993 14 0 4 3,56 8,36 9,76 10,56 18 44,65
539 1993 11 0 1 3,57 7,97 11,38 12,57 18 43,11
539 1993 12 0 2 3,23 8,02 12,29 11,71 20 43,43
539 1993 13 0 3 3,38 7,87 10,4 10,69 11 47,13
539 1993 14 0 4 3,32 7,76 9,32 10,3 17 47,45
540 1993 11 0 1 3,5 8,3 11 10,48 22 43,24
540 1993 12 0 2 3,17 7,9 10,66 10,93 16 46,41
540 1993 13 0 3 3,47 7,86 10,07 9,65 22 45,29
540 1993 14 0 4 3,43 7,66 10,18 8,12 15 48,08
541 1993 11 0 1 3,78 8,65 13,88 10,89 19 40,12
541 1993 12 0 2 3,68 8,58 12,88 11,6 13 41,94
541 1993 13 0 3 3,24 8,32 11,14 10,68 21 44,05
541 1993 14 0 4 3,19 7,98 10,32 10,01 19 46,3
542 1993 13 0 3 3,24 7,7 10,17 9,67 18 47,22
542 1993 11 0 1 3,54 7,78 10,03 11,57 15 45,72
542 1993 12 0 2 3,51 8,28 10,28 9,72 17 45,15
542 1993 14 0 4 3,39 7,74 11 10,14 18 45,61
543 1993 11 0 1 3,56 8,1 12,29 11,09 15 43,44
543 1993 12 0 2 3,44 8,07 10,92 10,84 18 44,52
543 1993 13 0 3 3,3 8,11 10,71 9,69 14 46,53
543 1993 14 0 4 3,16 8,19 10,2 9,38 12 47,98
544 1993 11 0 1 3,68 8,09 10,77 11,09 18 43,68
544 1993 12 0 2 3,59 7,84 10,66 9,7 16 45,62
544 1993 13 0 3 3,61 7,76 10,03 9,08 15 46,79
544 1993 14 0 4 3,38 8,21 9,63 8,01 23 45,92
545 1993 11 0 1 3,92 8,69 11,44 13,01 21 40,14
545 1993 12 0 2 3,8 8,36 14,97 10,36 21 39,67
545 1993 13 0 3 3,51 8,22 10,49 11,31 17 44,33
545 1993 14 0 4 3,31 7,8 11,07 10,38 15 46,23
546 1993 11 0 1 3,38 7,73 10,36 10,73 20 45,5
546 1993 12 0 2 3,41 8,12 9,82 9,23 17 46,48
546 1993 13 0 3 3,47 7,91 9,9 8,48 16 47,23
546 1993 14 0 4 3,22 7,48 10,3 9,11 10 49,87
547 1993 11 0 1 3,51 8,23 11,36 9,63 17 44,4
547 1993 12 0 2 3,5 7,62 10,47 10,71 20 45,2
547 1993 13 0 3 3,44 7,68 10,17 9,53 15 47,24
547 1993 14 0 4 3,37 7,71 9,96 8,69 15 48,11
548 1994 11 0 1 3,48 9,65 12,87 11,02 18 40,22
548 1994 12 0 2 3,57 8,64 11,93 9,49 17 43,08
548 1994 13 0 3 3,41 8,02 11,06 8,4 15 46,44
548 1994 14 0 4 3,24 7,89 10,78 8,2 16 47,51
549 1993 11 0 1 3,64 8,29 11,66 12,82 19 41,85
549 1993 12 0 2 3,56 8,07 11,12 11,32 13 44,71
549 1993 13 0 3 3,5 8,28 10,39 12,69 19 43,31
549 1993 14 0 4 3,24 7,66 10,39 9,13 17 47,62
550 1993 10 0 1 3,68 8,25 11,87 12,78 20 41,49
550 1993 11 0 2 3,58 8,1 10,05 10,22 18 45
550 1993 12 0 3 3,62 8,2 10,81 13,18 19 42,53
550 1993 13 0 4 3,33 8,12 10,19 9,27 17 46,43
551 1993 11 0 1 3,43 7,29 10,63 13,95 19 44,57
551 1993 12 0 2 3,21 8,07 10,02 9,3 13 48,03
551 1993 13 0 3 3,28 7,65 9,82 9,6 14 48,46
551 1993 14 0 4 3,18 7,68 9,56 9,38 15 48,94
552 1993 14 0 4 3,57 9,01 11,38 9,32 22 42,03
552 1993 11 0 1 3,87 8,16 11,33 11,08 20 42,17
552 1993 12 0 2 3,61 8,41 11,11 9,62 15 44,33
552 1993 13 0 3 3,51 8,29 10,85 10,14 24 43,12
553 1993 11 0 1 3,7 8,54 11,42 11,42 23 41,32
553 1993 12 0 2 3,39 8,38 10,66 11,71 22 43,16
553 1993 13 0 3 3,68 8,33 10,81 10,16 19 43,46
553 1993 14 0 4 3,42 8,29 9,72 10,62 19 45,07
554 1993 11 0 1 3,62 8,51 11,89 12,51 14 42,39
554 1993 12 0 2 3,82 8,64 11,52 11,78 17 41,62
554 1993 13 0 3 3,46 8,32 11,17 10,33 17 44,23
554 1993 14 0 4 3,39 7,95 10 9,55 11 47,91
555 1993 11 0 1 3,68 8,4 12,3 10,57 17 42,39
555 1993 12 0 2 3,63 8,51 10,54 9,66 11 45,32
555 1993 13 0 3 3,48 8,29 10,22 8,22 9 47,81
555 1993 14 0 4 3,43 7,48 9,3 9,47 12 49,28
556 1994 11 0 1 3,67 8,28 10,38 12,28 15 43,7
556 1994 13 0 3 3,4 7,81 10,1 9,13 15 47,4
556 1994 12 0 2 3,48 8,16 11,96 10,74 17 43,63
556 1994 14 0 4 3,26 7,69 10,48 8,84 21 46,67
557 1994 11 0 1 3,64 8,19 10,25 9,88 20 44,22
557 1994 12 0 2 3,28 7,98 10,66 8,64 18 46,59
557 1994 13 0 3 3,14 8,22 10,68 8,78 13 47,65
557 1994 14 0 4 2,92 7,69 10,43 8 22 48,27
558 1994 11 0 1 3,48 8,48 11,25 11 20 42,94
558 1994 12 0 2 3,42 8,64 10,87 9,99 16 44,37
558 1994 13 0 3 3,4 8,36 10,87 7,75 13 46,73
558 1994 14 0 4 3,29 8,49 10,17 8,34 17 46,33
559 1994 10 0 1 3,69 8,97 12,64 8,25 17 42,15
559 1994 11 0 2 3,64 7,93 11,38 9,7 18 44,27
559 1994 12 0 3 3,64 8,34 10,31 8,46 13 46
559 1994 13 0 4 3,29 7,71 10,6 8,1 16 47,92
560 1994 10 0 1 3,71 8,57 13,19 12,24 19 40,37
560 1994 11 0 2 3,74 8,24 10,7 10,35 19 43,42
560 1994 12 0 3 3,54 8,3 12,31 11,45 19 42,25
560 1994 13 0 4 3,48 8,38 11,15 10,13 16 44,36
561 1994 11 0 1 3,6 9,2 11,33 11,36 13 42,38
561 1994 12 0 2 3,57 8,41 10,47 10,56 19 43,76
561 1994 13 0 3 3,39 7,97 10,52 8,82 15 46,89
561 1994 14 0 4 3,32 7,96 10,49 9,28 16 46,74
562 1994 11 0 1 3,83 8,7 10,78 9,66 14 43,5
562 1994 12 0 2 3,67 8,07 10,87 10,69 13 44,84
562 1994 13 0 3 3,47 7,92 9,76 8,41 13 48,06
562 1994 14 0 4 3,41 8,04 10,38 8,68 12 47,54
563 1994 11 0 1 3,63 8,64 12,52 12,16 22 40,48
563 1994 12 0 2 3,56 8,51 10,87 10,28 16 44
563 1994 13 0 3 3,23 8,48 11,78 10,4 19 43,8
563 1994 14 0 4 3,29 8,26 11,08 10,47 20 44,34
564 1994 11 0 1 3,37 8,38 12,21 12,86 17 42,46
564 1994 12 0 2 3,26 7,6 12,36 9,01 19 45,54
564 1994 13 0 3 2,8 8,17 11,44 11,91 14 46,47
564 1994 14 0 4 3,05 7,83 10,86 9,57 17 47,33
565 1994 11 0 1 3,7 8,85 12,47 11,12 17 41,24
565 1994 12 0 2 3,71 8,66 12,12 10,16 19 41,82
565 1994 13 0 3 3,39 8,18 10,79 11,31 16 44,77
565 1994 14 0 4 3,65 8,78 11,53 10,82 16 42,49
566 1994 11 0 1 3,7 8,58 13,56 9,92 18 41,23
566 1994 12 0 2 3,58 8,09 10,17 9,55 19 45,04
566 1994 13 0 3 3,46 7,9 10,48 12,09 14 45,34
566 1994 14 0 4 3,49 7,9 10,05 10,03 18 45,8
567 1994 11 0 1 3,51 8,47 12,76 10,83 14 42,89
567 1994 12 0 2 3,57 8,31 11,86 10,49 11 44,42
567 1994 13 0 3 3,32 8,02 11,08 9,61 19 45,3
567 1994 14 0 4 3,38 8,46 10,47 9,64 11 46,41
568 1994 11 0 1 3,56 8,18 12,41 11,03 14 43,42
568 1994 12 0 2 3,4 8,03 10,84 10,36 20 44,63
568 1994 13 0 3 3,28 8,18 10,75 10,15 15 45,97
568 1994 14 0 4 3,47 7,95 9,98 9,57 21 45,44
569 1994 10 0 1 3,62 8,11 11,18 12,06 23 42,17
569 1994 11 0 2 3,66 8,03 11,46 9,97 20 43,45
569 1994 12 0 3 3,7 7,66 10,18 9,82 21 44,9
569 1994 13 0 4 3,5 7,67 10,32 8,46 21 46,16
570 1994 11 0 1 3,96 9,24 11,13 10,63 22 40,16
570 1994 12 0 2 3,69 8,6 10,5 8,91 19 43,75
570 1994 13 0 3 3,56 8,28 10,35 8,48 16 45,74
570 1994 14 0 4 3,41 7,99 10,32 8,52 14 47,34
571 1994 11 0 1 3,82 8,41 11,23 11,55 21 41,6
571 1994 12 0 2 3,57 8,42 12,32 12,23 20 41,45
571 1994 13 0 3 3,44 7,88 10,64 10,64 14 46,04
571 1994 14 0 4 3,34 8,52 10,92 14,13 17 42,73
572 1994 11 0 1 3,46 8,02 11,38 9,6 13 45,79
572 1994 12 0 2 3,38 7,91 10,47 8,24 15 47,41
572 1994 13 0 3 3,34 8,34 10,01 8,14 15 47,13
572 1994 14 0 4 3,31 8,11 10,84 7,31 8 49,05
573 1994 11 0 1 3,52 9,17 11,11 9,74 25 41,41
573 1994 12 0 2 3,46 9,38 11,59 10,89 19 41,46
573 1994 13 0 3 3,42 8,42 11,1 9,87 19 44,06
573 1994 14 0 4 3,28 8,38 11,12 8,54 18 45,45
574 1994 11 0 1 3,56 8,12 10,68 11,08 19 43,91
574 1994 12 0 2 3,47 8,19 10,6 11,2 18 44,28
574 1994 13 0 3 3,47 8,41 10,04 11,45 17 44,41
574 1994 14 0 4 3,47 7,91 9,7 9,4 17 46,71
575 1994 11 0 1 3,38 8,57 10,17 12,4 14 44,45
575 1994 12 0 2 3,57 8,54 10,66 10,36 15 44,24
575 1994 13 0 3 3,33 8,6 11,89 8,5 22 43,47
575 1994 14 0 4 3,18 8,65 10,87 9,89 15 45,44
576 1994 11 0 1 3,42 7,87 11,9 12,18 15 44,12
576 1994 12 0 2 3,33 7,83 12,38 12,44 16 43,8
576 1994 13 0 3 2,97 7,68 12,13 10,87 13 46,98
576 1994 14 0 4 3,1 7,13 10,41 9,63 17 49,06
577 1994 13 0 3 3,44 7,51 10,16 11,25 9 48,03
577 1994 11 0 1 3,71 8,42 11,32 11,55 25 41,16
577 1994 12 0 2 3,48 8,07 10,82 8,85 17 45,64
577 1994 14 0 4 3,42 7,54 9,13 8,49 15 49,21
578 1994 10 0 1 3,47 9,02 12,02 13,56 21 40,3
578 1994 11 0 2 3,51 8,49 11 11,56 18 43,13
578 1994 12 0 3 3,24 7,96 11,01 11,02 16 45,68
578 1994 13 0 4 3,17 8,09 10,88 8,83 16 46,93
579 1994 10 0 1 3,69 9,04 11,49 12,13 25 39,91
579 1994 11 0 2 3,62 7,83 11,17 11,33 20 43,54
579 1994 12 0 3 3,54 7,66 10,73 11,86 19 44,42
579 1994 13 0 4 3,27 8,13 10,74 10,9 18 45,12
580 1994 11 0 1 3,74 8,49 11,71 9,98 25 41,33
580 1994 12 0 2 3,57 8,23 11,19 10,36 10 45,39
580 1994 13 0 3 3,42 8,2 10,74 9,28 17 45,46
580 1994 14 0 4 3,46 8,01 10,28 8,9 11 47,61
581 1994 12 0 2 3,53 7,72 10,97 9,67 11 46,89
581 1994 11 0 1 3,56 8,43 10,82 10,07 25 42,59
581 1994 13 0 3 3,44 7,87 10,81 9,42 12 46,98
581 1994 14 0 4 3,35 8,36 12,03 8,5 18 44,51
582 1994 11 0 1 3,41 8,38 11,04 11,09 25 42,53
582 1994 14 0 4 3,39 8,58 10,61 10,5 17 44,36
582 1994 12 0 2 3,56 8,44 11,07 10,88 17 43,5
582 1994 13 0 3 3,51 8,04 10,22 11,14 22 43,98
583 1994 11 0 1 3,36 8,26 11,61 10,13 25 42,89
583 1994 12 0 2 3,36 7,66 10,86 10,36 22 45,05
583 1994 13 0 3 3,32 7,68 10,12 11,23 18 46,19
583 1994 14 0 4 3,17 8,24 9,88 9,6 15 47,34
584 1994 11 0 1 3,76 8,6 12,12 10,68 16 42,07
584 1994 12 0 2 3,54 8,31 11,07 13,8 14 43,04
584 1994 13 0 3 3,52 8,17 10,9 8,84 12 46,29
584 1994 14 0 4 3,47 8,01 10,31 7,87 13 47,65
585 1994 11 0 1 3,8 8,22 12,26 10,9 18 42,03
585 1994 12 0 2 3,61 8,39 11,97 11,09 19 42,29
585 1994 13 0 3 3,54 8,35 11,89 12,22 18 42,32
585 1994 14 0 4 3,44 8,68 11,16 11,38 10 44,52
586 1994 11 0 1 3,55 8,38 11,12 10,01 11 45,2
586 1994 12 0 2 3,47 7,88 11,03 9,72 21 44,63
586 1994 13 0 3 3,41 8,17 11,06 9,43 15 45,62
586 1994 14 0 4 3,26 7,71 12,96 10,11 11 45,93
587 1994 11 0 1 3,58 8,23 12,36 12,07 17 42,3
587 1994 12 0 2 3,52 7,89 11,13 11,27 16 44,6
587 1994 13 0 3 3,48 7,9 10,94 9,84 16 45,59
587 1994 14 0 4 3,3 7,78 11,64 8,21 17 46,5
588 1994 11 0 1 3,65 8,22 11,3 11,18 18 43,1
588 1994 12 0 2 3,73 8,16 10,78 10,24 19 43,58
588 1994 13 0 3 3,58 8,11 11,07 8,22 10 46,79
588 1994 14 0 4 3,5 8,17 10,7 8,84 18 45,28
589 1994 11 0 1 3,77 8,46 12,25 10,44 23 41,07
589 1994 12 0 2 3,76 8,1 10,23 11,25 22 43
589 1994 13 0 3 3,54 8,22 10,8 9,74 16 44,92
589 1994 14 0 4 3,51 8,3 10,01 8,78 22 44,79
590 1994 11 0 1 3,54 8,3 12,86 12,85 19 41,27
590 1994 12 0 2 3,54 8,36 9,99 10,53 23 43,57
590 1994 13 0 3 3,26 7,84 10,81 9,63 12 47,63
590 1994 14 0 4 3,86 7,47 9,81 9,17 19 45,75
591 1994 10 0 1 3,91 9,17 12,67 11,74 23 38,84
591 1994 11 0 2 3,94 8,92 11,74 11,25 16 41,05
591 1994 12 0 3 4,09 8,93 11,34 10,12 19 40,82
591 1994 13 0 4 3,92 8,39 11,87 11,07 16 41,95
592 1994 11 0 1 3,51 8,36 10,33 12 22 42,93
592 1994 12 0 2 3,42 7,76 10,33 10,6 21 45,18
592 1994 13 0 3 3,38 7,61 10,3 8,75 10 49,11
592 1994 14 0 4 3,65 7,6 9,99 9,51 14 47
593 1994 11 0 1 3,84 8,48 11,92 12,55 25 39,9
593 1994 12 0 2 3,84 8,09 11,33 15,07 16 41,39
593 1994 13 0 3 3,64 8 10 11,07 18 44,61
593 1994 14 0 4 3,63 8,1 10,11 9,04 17 45,56
594 1994 11 0 1 3,47 8,25 11,23 11,78 25 42,13
594 1994 12 0 2 3,5 7,77 9,98 11,34 18 45,42
594 1994 13 0 3 3,33 7,81 10,68 10,38 12 47,13
594 1994 14 0 4 3,6 7,6 10,21 9,15 13 47,41
595 1994 10 0 1 3,64 8,88 12,28 11,5 21 40,67
595 1994 11 0 2 3,62 8,01 10,97 11 18 43,91
595 1994 12 0 3 3,66 8 11,23 9,38 20 43,95
595 1994 13 0 4 3,46 7,72 9,9 9,85 13 47,61
596 1994 11 0 1 3,66 8,26 11,44 11,75 16 43
596 1994 12 0 2 3,56 7,84 10,17 11,59 20 44,4
596 1994 13 0 3 3,57 7,76 10,64 9,27 16 46,08
596 1994 14 0 4 3,46 7,57 9,82 10,09 14 47,65
597 1994 10 0 1 3,7 8,87 12,02 9,39 23 41,21
597 1994 11 0 2 3,78 8,42 10,82 10,89 17 43,01
597 1994 12 0 3 3,52 8,52 10,61 9,95 20 43,7
597 1994 13 0 4 3,3 7,68 10,01 9,21 11 49,06
598 1994 11 0 1 3,39 8,05 11,24 11,35 17 44,42
598 1994 12 0 2 3,48 8,49 11,68 10,28 17 43,47
598 1994 13 0 3 3,48 8,11 10,78 8,99 13 46,37
598 1994 14 0 4 3,29 7,83 9,81 9,4 6 50,08
599 1994 11 0 1 3,38 7,81 10,05 10,49 16 46,58
599 1994 12 0 2 3,24 7,65 10,38 9,87 19 46,81
599 1994 13 0 3 3,2 7,56 10,79 8,17 12 49,34
599 1994 14 0 4 3,16 7,49 9,59 8,72 21 48,38
600 1994 11 0 1 3,74 8,91 11,89 13,88 23 39,36
600 1994 12 0 2 3,7 9,17 11,76 12,22 18 40,61
600 1994 13 0 3 3,63 8,88 12 12,03 21 40,68
600 1994 14 0 4 3,72 8,94 11,49 10,84 19 41,5
601 1994 11 0 1 3,59 8,1 12,49 11,22 13 43,51
601 1994 12 0 2 3,35 7,97 11,02 10,5 17 45,31
601 1994 13 0 3 3,3 8,08 10,88 12,28 14 45,13
601 1994 14 0 4 3,47 8 10,48 8,94 21 45,24
602 1994 11 0 1 3,51 8,23 11,11 11,99 14 44,08
602 1994 12 0 2 3,61 8,36 10,8 10,82 18 43,53
602 1994 13 0 3 3,23 7,71 10,66 10,04 19 46,39
602 1994 14 0 4 3,11 8,4 12 9,7 16 45,11
603 1994 11 0 1 3,36 8,38 11,78 13,52 18 42,35
603 1994 12 0 2 3,25 7,87 10,88 16,91 17 42,94
603 1994 13 0 3 3,3 8,16 10,83 11,07 17 45
603 1994 14 0 4 2,93 7,84 10,33 9,63 16 48,48
604 1994 11 0 1 3,38 7,6 11,75 9,76 13 46,52
604 1994 12 0 2 3,3 7,59 10,08 10,69 16 47,2
604 1994 13 0 3 3,1 7,17 10 8,85 14 50,59
604 1994 14 0 4 2,97 7,89 10,08 8,98 9 50,55
605 1994 11 0 1 3,59 8,47 12,24 10,27 11 43,85
605 1994 12 0 2 3,5 8,18 11,72 9,19 10 45,87
605 1994 13 0 3 3,24 7,59 10,44 8,75 13 48,87
605 1994 14 0 4 3,21 7,96 10,62 9,08 17 46,93
606 1994 11 0 1 3,69 8,09 10,98 10,55 21 43,17
606 1994 12 0 2 3,66 7,76 11,24 10,71 17 44,35
606 1994 13 0 3 3,43 7,66 10,84 9,34 11 47,7
606 1994 14 0 4 3,4 7,73 10,11 9,41 16 47,19
607 1994 11 0 1 3,54 8,47 11,69 13,91 22 40,87
607 1994 12 0 2 3,51 8,53 10,87 9,21 21 43,66
607 1994 13 0 3 3,25 7,63 10,04 10,51 16 47,45
607 1994 14 0 4 3,1 8,01 10,47 9,13 11 48,74
608 1994 11 0 1 3,82 8,56 11,48 11,23 16 42,19
608 1994 12 0 2 3,46 8,56 12,2 10,26 17 43,02
608 1994 13 0 3 3,32 8,07 10,72 11,51 15 45,39
608 1994 14 0 4 3,16 7,74 12,14 8,66 14 47,08
609 1994 11 0 1 3,59 8,33 12,22 11,33 16 42,7
609 1994 12 0 2 3,63 8,34 11,25 9,75 19 43,45
609 1994 13 0 3 3,51 8,32 10,28 9,04 11 46,68
609 1994 14 0 4 3,43 8,2 10,78 10,64 17 44,73
610 1994 11 0 1 3,71 8,47 10,76 10,21 18 43,31
610 1994 12 0 2 3,84 8,68 12,66 9,04 14 42,36
610 1994 13 0 3 3,76 8,52 13,75 10,51 14 41,46
610 1994 14 0 4 3,58 8,22 11,58 10,34 16 43,87
611 1994 11 0 1 3,78 9,28 12,66 11,45 19 39,76
611 1994 12 0 2 3,51 8,36 11,73 10,94 18 43,08
611 1994 13 0 3 3,38 8,99 11,7 10,27 13 43,65
611 1994 14 0 4 3,47 9,32 12,09 8,6 18 42,32
612 1994 10 0 1 3,62 9,08 12,04 10,49 24 40,48
612 1994 11 0 2 3,56 8,25 10,76 11,3 17 43,89
612 1994 12 0 3 3,4 8,28 10,42 9,8 23 44,18
612 1994 13 0 4 3,28 8,53 10,68 8,37 19 45,41
613 1994 11 0 1 3,52 8,4 11,33 12,33 19 42,48
613 1994 12 0 2 3,41 8,12 10,51 10,83 14 45,69
613 1994 13 0 3 3,38 7,78 9,91 10,24 17 46,68
613 1994 14 0 4 3,1 7,87 9,71 9,25 16 48,54
614 1994 10 0 1 3,9 9,24 13,1 14,46 19 38,13
614 1994 11 0 2 3,74 8,68 12,72 10,05 22 40,81
614 1994 12 0 3 3,5 8,42 12,03 9,51 13 44,38
614 1994 13 0 4 3,41 8,19 11,11 10,04 15 45,24
615 1994 10 0 1 3,33 8,44 11,97 9,91 19 43,62
615 1994 11 0 2 3,36 8,17 10,82 9,7 17 45,45
615 1994 12 0 3 3,37 8 10,28 8,34 20 46,28
615 1994 13 0 4 3,18 7,78 10,7 9,1 14 48,02
616 1994 11 0 1 3,64 8,44 12,34 12,43 22 40,78
616 1994 12 0 2 3,41 8,28 11,68 10,38 22 43,09
616 1994 13 0 3 3,33 7,97 10,01 10,55 13 47,1
616 1994 14 0 4 3,04 7,85 9,85 8,3 9 51
617 1994 11 0 1 3,54 8,3 10,52 10,44 23 43,31
617 1994 12 0 2 3,34 8,18 11,47 8,72 13 46,28
617 1994 13 0 3 3,23 7,63 9,84 8,2 19 48,3
617 1994 14 0 4 3,17 7,79 9,84 8,2 8 50,9
618 1994 11 0 1 3,66 9,08 11,88 11,79 21 40,46
618 1994 12 0 2 3,53 8,21 11,01 10,44 13 45,07
618 1994 13 0 3 3,62 8,92 11,17 9,53 18 42,81
618 1994 14 0 4 3,59 8,16 10,2 9,18 21 44,63
619 1994 11 0 1 3,64 8,43 11,12 11,08 19 42,76
619 1994 12 0 2 3,38 8,17 10,57 10 17 45,44
619 1994 13 0 3 3,47 7,96 10,59 10 19 45,1
619 1994 14 0 4 3,38 8,19 9,31 9,28 13 47,78
620 1994 11 0 1 3,79 8,78 11,17 12,7 19 41,01
620 1994 12 0 2 3,68 8,22 11,13 10,19 20 43,2
620 1994 13 0 3 3,32 8,25 10,67 8,65 17 46,1
620 1994 14 0 4 3,21 7,71 10,02 9,57 9 49,64
621 1994 12 0 2 3,53 7,35 9,78 10,09 14 47,87
621 1994 11 0 1 3,72 7,82 10,4 12,24 19 43,61
621 1994 13 0 3 3,24 8,09 10,02 9,24 17 47
621 1994 14 0 4 3,2 7,65 9,59 9,83 7 50,61
622 1994 12 0 2 3,8 8,03 10,87 10,57 12 44,72
622 1994 11 0 1 3,78 7,81 10,61 11,25 16 44,3
622 1994 13 0 3 3,46 8,26 10,5 9,19 20 44,83
622 1994 14 0 4 3,34 7,78 10,28 9,02 14 47,82
623 1994 12 0 2 3,6 7,73 10,22 11,52 11 46,31
623 1994 11 0 1 3,74 8,28 11,88 11,84 12 43,08
623 1994 13 0 3 3,38 8,01 10,63 8,6 16 46,64
623 1994 14 0 4 3,19 7,53 9,57 10,49 11 49,56
624 1994 10 0 1 3,79 8,47 11,58 11,13 14 42,76
624 1994 11 0 2 3,72 8,9 12,23 9,29 19 41,68
624 1994 12 0 3 3,54 8,93 11,86 8,88 20 42,45
624 1994 13 0 4 3,51 8,31 10,31 11,33 17 44,3
625 1994 11 0 1 3,7 8,52 12,48 11,22 20 41,21
625 1994 12 0 2 3,66 9,36 13,73 10,25 22 39,26
625 1994 13 0 3 3,44 8,8 12,95 15,48 17 40
625 1994 14 0 4 3,21 8,03 12,44 9,44 19 44,62
626 1994 11 0 1 3,52 8,44 12,42 12,03 13 42,82
626 1994 12 0 2 3,38 9,38 12,51 10,62 14 42,03
626 1994 13 0 3 3,36 8,96 11,97 11 15 42,86
626 1994 14 0 4 3,36 7,96 9,92 9,39 14 47,49
627 1994 11 0 1 3,82 8,72 12,79 10,58 21 40,42
627 1994 12 0 2 3,97 9,08 12,63 10,01 24 39,32
627 1994 13 0 3 3,61 8,56 11,48 9,96 22 42,31
627 1994 14 0 4 3,12 8,17 11,19 9,8 15 46,38
628 1994 11 0 1 3,5 7,96 10,26 11,84 15 45,19
628 1994 12 0 2 3,71 8,04 10,08 9,99 12 45,98
628 1994 13 0 3 3,54 7,63 10,1 9,44 17 46,63
628 1994 14 0 4 3,48 8,53 9,96 9,72 9 46,74
629 1994 11 0 1 3,51 8,22 11,1 12,5 14 43,86
629 1994 12 0 2 3,47 8,58 11,24 9,84 13 44,67
629 1994 13 0 3 3,36 8,36 16,09 10,73 15 40,99
629 1994 14 0 4 3,2 8,8 11,42 9,1 13 45,42
630 1994 11 0 1 3,53 8,17 10,92 11,69 22 42,89
630 1994 12 0 2 3,58 8,08 10,43 10,8 17 44,64
630 1994 13 0 3 3,4 7,91 10,07 10,26 19 45,76
630 1994 14 0 4 3,28 7,8 9,52 8,89 14 48,82
631 1994 11 0 1 3,57 8,69 10,81 11 20 42,62
631 1994 12 0 2 3,16 7,73 10,56 9,89 21 46,34
631 1994 13 0 3 3,2 7,79 11,32 9,5 15 46,9
631 1994 14 0 4 3,04 7,68 11,04 9,76 15 47,87
632 1994 11 0 1 3,54 8,4 11,8 11,4 17 42,84
632 1994 12 0 2 3,2 7,62 10,69 9,39 20 46,78
632 1994 13 0 3 3,07 7,8 9,98 10,2 15 48,25
632 1994 14 0 4 2,97 7,79 11,1 9 11 49,23
633 1994 11 0 1 3,29 8,14 10,69 12,75 18 44,18
633 1994 12 0 2 3,28 7,9 10,49 9,79 13 47,41
633 1994 13 0 3 3,39 8,35 10,36 9,05 15 46,13
633 1994 14 0 4 3,06 7,76 9,26 10,89 11 49,66
634 1994 11 0 1 3,5 8,38 11,59 12,13 19 42,47
634 1994 12 0 2 3,53 8,49 11,19 9,71 11 45,14
634 1994 13 0 3 3,1 7,62 10,4 11,13 18 46,94
634 1994 14 0 4 3,43 7,69 10,9 9,65 14 46,76
635 1994 11 0 1 3,69 8,14 10,56 9,88 21 43,71
635 1994 13 0 3 3,48 7,68 10,02 8,67 19 46,8
635 1994 12 0 2 3,77 8,1 10,51 11,2 16 43,9
635 1994 14 0 4 3,69 7,62 10,42 9,3 14 46,53
636 1994 11 0 1 3,69 8,1 9,99 9,93 20 44,41
636 1994 12 0 2 3,61 8,26 10,48 9,15 14 45,57
636 1994 13 0 3 3,44 8,3 10,54 8,77 13 46,46
636 1994 14 0 4 3,08 7,98 9,57 8,15 5 51,95
637 1994 11 0 1 3,44 8,28 11,1 9,83 23 43,5
637 1994 12 0 2 3,58 8,22 11,84 9,38 10 45,31
637 1994 13 0 3 3,32 7,72 10,69 8,66 13 48,07
637 1994 14 0 4 3,12 7,68 10,48 8,38 13 49,35
638 1994 11 0 1 3,7 8,54 12,24 14,06 21 40,04
638 1994 12 0 2 3,6 8,52 11,9 9,92 16 43,21
638 1994 13 0 3 3,49 8,03 10,68 8,94 9 47,5
638 1994 14 0 4 3,48 7,88 11,38 9,62 11 46,42
639 1994 11 0 1 3,82 8,77 12,41 13,72 19 39,71
639 1994 12 0 2 3,7 8,74 12,53 12,08 15 41,32
639 1994 13 0 3 3,64 8,1 10,78 11,9 20 43,04
639 1994 14 0 4 3,25 7,97 10,99 9,67 10 47,66
640 1994 11 0 1 3,58 7,6 11,64 9,99 12 45,98
640 1994 12 0 2 3,38 8,07 10,11 9,55 13 47,14
640 1994 13 0 3 3,26 7,88 10,61 9,4 16 46,96
640 1994 14 0 4 3,05 7,56 10,11 11,16 6 50,38
641 1994 11 0 1 3,7 8,33 12,14 12,6 23 40,68
641 1994 12 0 2 3,47 7,86 10,92 11,45 11 45,95
641 1994 13 0 3 3,38 7,34 10,89 10,56 15 46,97
641 1994 14 0 4 3,02 7,96 10,7 9,73 16 47,46
642 1994 11 0 1 3,87 8,56 11,2 12,91 16 41,53
642 1994 12 0 2 3,74 8,38 10,78 9,45 14 44,49
642 1994 13 0 3 3,66 8,4 10,5 10,25 21 43,22
642 1994 14 0 4 3,36 8,78 10,36 8,47 13 46,11
643 1994 11 0 1 3,57 7,78 10,51 12,78 17 44,23
643 1994 12 0 2 3,47 7,78 11,18 9,03 19 45,43
643 1994 13 0 3 3,36 7,56 10,24 8,94 16 47,84
643 1994 14 0 4 3,1 7,87 10,41 8,63 17 47,99
644 1994 11 0 1 3,47 7,92 11,48 12,65 15 43,98
644 1994 12 0 2 3,48 8,17 11,03 9,34 18 44,83
644 1994 13 0 3 3,12 7,78 11,07 10,19 11 47,99
644 1994 14 0 4 3,09 7,52 10,04 10,25 16 48,47
645 1994 11 0 1 3,96 8,19 11,87 15,45 19 39,88
645 1994 12 0 2 3,76 8,32 11,49 9,42 16 43,59
645 1994 13 0 3 3,66 8,33 11,82 9,04 17 43,63
645 1994 14 0 4 3,58 8,3 11,3 9,97 13 44,72
646 1994 10 0 1 3,57 8,22 11,98 12,81 18 42,13
646 1994 11 0 2 3,52 8,18 10,9 11,77 17 43,82
646 1994 12 0 3 3,53 8,2 11,11 9,78 14 45,12
646 1994 13 0 4 3,31 8,26 11,02 9,03 15 46,05
647 1994 10 0 1 3,66 8,16 11,69 9,31 14 44,5
647 1994 11 0 2 3,72 7,47 10,87 10,97 14 45,48
647 1994 12 0 3 3,62 7,96 11,17 11,01 13 44,82
647 1994 13 0 4 3,41 7,94 10,76 9,43 15 46,34
648 1994 10 0 1 3,98 8,31 12,03 11,69 11 42,4
648 1994 11 0 2 3,68 9,25 12,3 10,84 21 40,23
648 1994 12 0 3 3,6 7,72 10,23 13,2 17 44,26
648 1994 13 0 4 3,48 7,59 10,44 12,1 1 48,83
649 1994 11 0 1 3,74 8,25 10,66 10,81 11 44,77
649 1994 12 0 2 3,51 9,24 12,06 8,46 18 42,41
649 1994 13 0 3 3,4 7,68 10,22 9,8 13 47,65
649 1994 14 0 4 3,2 7,54 10,21 9,57 8 50,14
650 1994 11 0 1 3,7 9,21 11,33 15 18 39,75
650 1994 12 0 2 3,66 8,2 12,56 9,48 16 43,27
650 1994 13 0 3 3,4 8,21 11,01 7,9 13 46,83
650 1994 14 0 4 3,2 7,8 10,16 7,44 14 49,37
651 1994 11 0 1 3,47 6,73 10,66 10,24 17 47,85
651 1994 12 0 2 3,38 7,73 10,3 10,71 18 45,98
651 1994 13 0 3 3,25 7,95 10,24 9,5 21 46,05
651 1994 14 0 4 3,03 7,82 10,01 9,6 14 48,92
652 1994 10 0 1 3,7 7,51 9,7 12,63 14 45,64
652 1994 11 0 2 3,57 7,76 9,86 15,44 13 44,31
652 1994 12 0 3 3,56 8,36 9,87 10,12 13 45,79
652 1994 13 0 4 3,32 8,23 9,65 9 14 47,54
653 1994 11 0 1 3,38 7,82 11,3 13,68 13 44,52
653 1994 12 0 2 3,81 8,29 10,11 10,89 16 43,88
653 1994 13 0 3 3,87 8,39 11,81 10,32 23 41,24
653 1994 14 0 4 3,63 8,38 10,68 11 10 45,01
654 1994 11 0 1 3,6 8,32 12,08 11,06 16 42,91
654 1994 12 0 2 3,65 8,16 11,18 18,85 18 40,09
654 1994 13 0 3 3,6 8,3 12,19 11,33 21 41,85
654 1994 14 0 4 3,43 7,63 10,28 9,34 12 48,07
655 1994 11 0 1 3,58 8,02 10,33 10,31 13 45,9
655 1994 12 0 2 3,46 7,78 11,62 8,3 16 46,09
655 1994 13 0 3 3,4 7,74 9,38 8,51 12 49,3
655 1994 14 0 4 3,35 7,84 9,58 10,65 13 47,64
656 1994 11 0 1 3,68 8,17 10,07 9,33 20 44,53
656 1994 12 0 2 3,52 8,24 10,38 8,52 17 45,71
656 1994 13 0 3 3,43 7,73 10,02 10,89 14 46,81
656 1994 14 0 4 3,3 7,71 9,46 9,11 2 51,92
657 1994 11 0 1 3,54 8,28 11,69 10,29 19 43,26
657 1994 12 0 2 3,47 7,87 11,8 9,17 18 44,88
657 1994 13 0 3 3,52 8,08 14,62 10,96 17 41,57
657 1994 14 0 4 3,59 8,04 11,06 10,66 19 43,85
658 1994 11 0 1 3,46 8,68 11,47 9,52 10 45,09
658 1994 12 0 2 3,5 8,47 10,82 8,77 14 45,45
658 1994 13 0 3 3,28 8,13 10,39 9,5 10 47,85
658 1994 14 0 4 3,28 7,6 10,58 11,82 8 48
659 1994 11 0 1 3,78 8,69 12,92 10,07 22 40,53
659 1994 12 0 2 3,78 8,39 10,82 10,87 20 42,52
659 1994 13 0 3 3,53 8,18 11,12 10,08 22 43,44
659 1994 14 0 4 3,51 7,97 12 14,1 12 43,26
660 1994 10 0 1 3,71 8,73 13,92 11,26 23 39,39
660 1994 11 0 2 3,83 9,3 12,42 10,35 15 40,83
660 1994 12 0 3 3,43 8,68 12,38 16,28 20 39,79
660 1994 13 0 4 3,58 8,43 11,76 11,5 21 41,94
661 1994 11 0 1 3,54 7,99 10,62 12,69 20 43,33
661 1994 12 0 2 3,38 7,74 10 10,35 21 45,77
661 1994 13 0 3 3,41 7,57 9,67 10,57 16 47,26
661 1994 14 0 4 3,36 8,21 10,79 11,41 19 44,18
662 1994 11 0 1 3,43 8,47 11,48 9,91 18 43,81
662 1994 12 0 2 3,4 7,84 12,82 11,91 20 42,71
662 1994 13 0 3 3,26 7,6 10,02 9,95 16 47,8
662 1994 14 0 4 3,18 7,36 10,39 10,32 17 47,86
663 1994 11 0 1 3,66 8,63 12,2 10,55 23 41,11
663 1994 12 0 2 3,47 8,26 12,16 11,41 25 41,6
663 1994 13 0 3 3,36 8,07 10,32 9,29 16 46,51
663 1994 14 0 4 3,5 7,97 10,35 8,83 9 47,96
664 1994 11 0 1 4,03 9,83 12 10 23 38,64
664 1994 12 0 2 3,88 8,17 11,44 12,84 21 41,13
664 1994 13 0 3 3,62 8,11 10,78 10,04 9 46,17
664 1994 14 0 4 3,39 7,69 11,59 11,02 18 44,78
665 1994 11 0 1 3,97 9,57 11,7 10,69 22 39,25
665 1994 12 0 2 3,64 8,1 10,83 9,6 19 44,25
665 1994 13 0 3 3,6 7,89 11 11,52 19 43,74
665 1994 14 0 4 3,3 7,86 10,44 9,98 18 46,27
666 1994 11 0 1 3,56 7,97 10,21 13,89 20 43,07
666 1994 12 0 2 3,41 7,81 10,13 9,47 17 46,71
666 1994 13 0 3 3,38 7,94 10,11 9,81 13 47,27
666 1994 14 0 4 3,52 7,67 10,45 9,31 16 46,6
667 1994 11 0 1 3,78 8,33 11,34 10,37 16 43,19
667 1994 12 0 2 3,64 8,17 10,89 10,27 21 43,38
667 1994 13 0 3 3,46 7,84 10,58 9,12 11 47,56
667 1994 14 0 4 3,13 7,7 10,65 9,82 22 46,26
668 1994 11 0 1 3,82 8,41 10,78 12,9 19 41,71
668 1994 12 0 2 3,51 7,57 9,98 10,21 15 47,01
668 1994 13 0 3 3,23 7,82 10,39 8,89 18 47,23
668 1994 14 0 4 2,98 7,48 9,62 7,4 9 53,07
669 1994 11 0 1 3,89 8,88 11,69 12,65 21 39,91
669 1994 12 0 2 3,63 9,13 11,21 12,24 22 40,57
669 1994 13 0 3 3,42 8,26 10,79 10,02 20 44,34
669 1994 14 0 4 3,28 7,71 10,18 8,75 13 48,7
670 1994 10 0 1 3,84 8,73 11,93 12,06 21 40,35
670 1994 11 0 2 3,6 7,99 11,68 9,68 17 44,26
670 1994 12 0 3 3,3 8,12 9,66 9,2 16 47,28
670 1994 13 0 4 3,2 8,11 10 10,09 18 46,46
671 1994 11 0 1 3,42 8,13 10,56 9,86 16 45,67
671 1994 12 0 2 3,53 8,11 10,51 9,53 22 44,31
671 1994 13 0 3 3,44 8,16 9,87 9,04 14 46,99
671 1994 14 0 4 3,32 7,74 10,34 9,44 13 47,93
672 1994 10 0 1 3,22 7,73 10,86 10,24 14 47,19
672 1994 11 0 2 3,32 7,52 10,7 9,09 5 50,2
672 1994 12 0 3 3,2 7,92 10,46 8,19 9 49,56
672 1994 13 0 4 3,14 7,42 10,99 8,77 14 48,88
673 1994 11 0 1 3,14 7,51 10,73 9,59 18 47,54
673 1994 12 0 2 3,26 7,6 11,74 10,5 13 46,6
673 1994 13 0 3 3,19 7,35 9,6 8,6 16 49,83
673 1994 14 0 4 3,06 7,41 10,82 8,29 17 48,96
674 1994 11 0 1 3,65 9,02 10,97 10,09 17 42,63
674 1994 12 0 2 3,48 8 11 9,14 17 45,48
674 1994 13 0 3 3,38 8,11 10,13 7,2 17 47,41
674 1994 14 0 4 3,52 8,42 11,2 8 19 44,53
675 1994 11 0 1 3,57 9,17 11,57 11,8 8 43,06
675 1994 12 0 2 3,46 8 11 10,94 18 44,47
675 1994 13 0 3 3,26 7,97 10,82 9,9 15 46,54
675 1994 14 0 4 3,31 8,51 12,41 9 13 44,81
676 1994 11 0 1 3,68 9,14 11,93 10,65 21 40,73
676 1994 12 0 2 3,51 8 11 12,08 10 45,36
676 1994 13 0 3 3,28 8,56 10,58 11,5 21 43,54
676 1994 14 0 4 3,35 8,55 12,35 9,7 12 44,51
677 1994 11 0 1 3,57 8,48 12,57 12,42 16 41,79
677 1994 12 0 2 3,31 8 10,7 10,1 18 45,66
677 1994 13 0 3 3,29 8,48 11,14 11 11 45,42
677 1994 14 0 4 3,35 8,25 11,55 10 10 46,02
678 1994 11 0 1 3,58 8 11,3 10,47 18 44,05
678 1994 12 0 2 3,47 8 11 9,29 15 45,86
678 1994 13 0 3 3,36 8,24 9,93 9 15 46,88
678 1994 14 0 4 3,31 8,1 11,48 8,6 13 46,62
679 1994 13 0 4 3,18 7,65 10,16 9,97 19 47,19
679 1994 10 0 1 3,5 8,14 10,36 11,03 22 43,77
679 1994 11 0 2 3,4 8 10,64 10,87 18 45,01
679 1994 12 0 3 3,32 7,86 10,44 10,53 17 46,12
680 1994 11 0 1 3,72 8,7 11,5 11,65 14 42,42
680 1994 12 0 2 3,68 8,64 11,2 9,53 15 43,64
680 1994 13 0 3 3,39 7,89 10,47 10,34 9 47,62
680 1994 14 0 4 3,28 7,52 10,96 9,24 10 48,8
681 1994 11 0 1 3,61 8,93 11,44 12,11 18 41,52
681 1994 12 0 2 3,51 8,52 10,96 9,79 18 43,92
681 1994 13 0 3 3,4 7,76 10,19 11,88 19 45,15
681 1994 14 0 4 3,42 7,94 10,13 8,65 18 46,62
682 1994 11 0 1 3,51 7,68 10,89 11,37 17 44,99
682 1994 12 0 2 3,12 7,97 10,9 9,04 17 47,01
682 1994 13 0 3 3,22 7,68 10,83 11,25 7 48,37
682 1994 14 0 4 3,08 7,71 9,72 10,11 21 47,33
683 1994 10 0 1 3,71 8,24 10,87 10,43 12 44,71
683 1994 11 0 2 3,52 7,91 10,11 10,35 21 44,85
683 1994 12 0 3 3,69 7,98 10,18 9,38 16 45,55
683 1994 13 0 4 3,25 7,98 10,56 10,35 8 48,13
684 1994 11 0 1 3,81 8,87 11,38 10,58 17 41,87
684 1994 12 0 2 3,73 8,84 11,22 10,17 15 42,83
684 1994 13 0 3 3,59 8,39 9,76 7,57 11 47,49
684 1994 14 0 4 3,41 8,29 9,07 9,37 19 46,3
685 1994 11 0 1 3,6 8,57 12,46 12,57 15 41,74
685 1994 12 0 2 3,4 7,98 10,91 9,66 14 46,26
685 1994 13 0 3 3,48 8,2 10,75 12,22 13 44,61
685 1994 14 0 4 3,28 7,8 10,62 8,53 17 47,29
686 1994 11 0 1 3,54 8,17 10,33 11,56 13 45,13
686 1994 12 0 2 3,38 8,07 9,93 9,09 9 48,48
686 1994 13 0 3 3,28 8,16 11,16 8,37 17 46,14
686 1994 14 0 4 3,16 8,25 10,8 7,78 13 47,95
687 1994 11 0 1 3,63 7,94 10,68 10,52 22 43,69
687 1994 12 0 2 3,51 7,68 9,97 9,78 20 45,94
687 1994 13 0 3 3,5 7,51 9,6 8,32 15 48,58
687 1994 14 0 4 3,41 7,79 10,24 7,35 15 48,26
688 1994 11 0 1 3,62 8,04 12,38 12,52 18 42,11
688 1994 12 0 2 3,48 7,84 11,78 10,67 11 45,61
688 1994 13 0 3 3,43 8,02 10,38 9,59 18 45,72
688 1994 14 0 4 3,46 8,81 10,17 9,41 18 44,37
689 1994 11 0 1 3,62 7,89 10,72 12,36 10 45,28
689 1994 12 0 2 3,48 8,1 10,64 14,82 12 43,85
689 1994 13 0 3 3,41 7,98 10,76 9,22 15 46,37
689 1994 14 0 4 3,4 8,3 9,92 8,9 9 48,01
690 1994 10 0 1 3,69 9,1 11,5 10,82 7 43,48
690 1994 11 0 2 3,62 8,59 10,62 8,85 15 44,72
690 1994 12 0 3 3,56 8,47 10,52 8,59 11 46,21
690 1994 13 0 4 3,46 8,5 9,94 8,28 18 45,71
691 1994 11 0 1 3,56 8,28 11,84 13,93 21 41,17
691 1994 12 0 2 3,42 7,82 10,91 10,67 19 44,95
691 1994 13 0 3 3,28 7,96 11,2 10,12 13 46,46
691 1994 14 0 4 3,2 7,54 10,26 9,6 14 48,61
692 1994 11 0 1 3,57 8,98 12,7 12,93 18 40,36
692 1994 12 0 2 3,49 8,32 11,04 11,39 10 45,12
692 1994 13 0 3 3,36 7,98 10,79 9,48 20 45,34
692 1994 14 0 4 3,46 8,47 11,04 9,35 9 46,17
693 1994 14 0 4 3,39 8,21 10,96 10,68 14 45,29
693 1994 11 0 1 3,84 8,38 12,04 11,44 18 41,58
693 1994 12 0 2 3,66 8,04 11,76 10,76 13 44,17
693 1994 13 0 3 3,36 7,96 11,19 9,33 19 45,32
694 1994 11 0 1 3,72 8,65 11,41 9,65 18 42,72
694 1994 12 0 2 3,76 8,58 10,68 10,5 9 44,61
694 1994 13 0 3 3,48 8,38 11,02 10,61 12 45,03
694 1994 14 0 4 3,47 8,14 10,65 8,62 15 46,23
695 1994 11 0 1 3,54 8,49 11,4 10,15 22 42,62
695 1994 12 0 2 3,12 8,47 10,7 9,79 15 46,21
695 1994 13 0 3 3,33 8,07 10,63 9,01 18 46,06
695 1994 14 0 4 3,22 8,32 10,68 8,69 16 46,52
696 1994 11 0 1 3,88 8,5 11,47 9,24 15 43,16
696 1994 12 0 2 3,52 8,3 10,88 9,2 11 46,07
696 1994 13 0 3 3,42 8,53 11,28 8,71 6 46,96
696 1994 14 0 4 3,3 7,89 11,42 8,38 11 47,71
697 1994 11 0 1 3,65 8,76 12,01 11,23 18 41,64
697 1994 12 0 2 3,52 8,52 10,68 11,88 11 44,49
697 1994 13 0 3 3,49 7,97 10,42 12,75 20 43,65
697 1994 14 0 4 3,3 7,78 10,7 10,3 18 46,04
698 1994 11 0 1 3,8 8,6 10,88 13,13 21 40,95
698 1994 12 0 2 3,66 8,23 10,72 11,22 12 44,64
698 1994 13 0 3 3,24 7,7 10,19 8,8 10 49,57
698 1994 14 0 4 3,26 7,81 9,81 7,84 18 48,26
699 1994 11 0 1 3,56 7,9 11,76 10,44 20 43,56
699 1994 12 0 2 3,33 7,7 11,06 9,45 15 46,85
699 1994 13 0 3 3,41 8,08 10,42 8,07 19 46,2
699 1994 14 0 4 3,22 7,75 10,38 9,04 12 48,73
700 1994 10 0 1 3,56 7,94 12,66 10,07 18 43,34
700 1994 11 0 2 3,07 8,3 11,32 10,31 18 45,3
700 1994 12 0 3 3,37 8,18 10,5 9,12 19 45,55
700 1994 13 0 4 3,35 7,82 10,06 9 17 47,24
701 1994 11 0 1 3,44 8,5 11,41 12,36 20 42,31
701 1994 12 0 2 3,6 8,54 11,84 10,87 18 42,43
701 1994 13 0 3 3,62 8,29 11,37 8,45 15 44,87
701 1994 14 0 4 3,38 8,44 11,38 9,18 12 45,68
702 1994 10 0 1 3,68 8,42 11,12 10,61 17 43,23
702 1994 11 0 2 3,66 7,91 10,78 9,75 16 45,11
702 1994 12 0 3 3,57 8,26 11,11 9,13 16 44,78
702 1994 13 0 4 3,66 8,36 10,2 9,8 11 45,73
703 1994 10 0 1 3,58 7,78 12,17 12,75 16 43,1
703 1994 11 0 2 3,38 7,82 9,88 10,37 25 44,88
703 1994 13 0 4 3,09 7,68 9,91 9,85 13 49,18
703 1994 12 0 3 3,41 7,8 10,11 10,42 17 46,25
704 1994 11 0 1 3,9 8,1 11,37 11 14 43,27
704 1994 12 0 2 3,81 8,08 10,33 10,3 15 44,57
704 1994 13 0 3 3,53 8,1 9,85 8,6 11 47,7
704 1994 14 0 4 3,6 8,01 9,87 11,26 8 46,84
705 1994 11 0 1 3,57 8,54 11,08 9,78 15 44,17
705 1994 12 0 2 3,51 8,29 10,72 12,08 19 43,28
705 1994 13 0 3 3,39 8,14 10,41 7,77 12 47,87
705 1994 14 0 4 3,5 8,71 11,11 9,21 12 44,94
706 1994 11 0 1 3,54 8,09 11,52 10,91 16 44,02
706 1994 12 0 2 3,51 7,68 10,9 10,97 11 46,43
706 1994 13 0 3 3,44 7,78 10,7 8,81 13 47,38
706 1994 14 0 4 3,3 7,97 10,3 9,67 11 47,88
707 1994 10 0 1 3,68 7,98 11,82 10,77 18 43,21
707 1994 11 0 2 3,42 7,76 11,41 10,07 16 45,56
707 1994 12 0 3 3,53 7,72 11,54 9,22 13 46,19
707 1994 13 0 4 3,26 7,94 10,46 10,13 10 47,93
708 1994 11 0 1 3,8 8,21 10,76 14,17 15 42,28
708 1994 12 0 2 3,78 7,72 9,86 10,88 13 45,89
708 1994 13 0 3 3,7 7,98 11,06 8,97 15 45,18
708 1994 14 0 4 3,48 8,48 10,73 8,75 15 45,39
709 1994 11 0 1 3,96 8,18 10,38 13,63 17 41,99
709 1994 12 0 2 3,52 8,14 9,78 10,19 20 44,96
709 1994 13 0 3 3,4 7,66 10,28 10,29 14 47,15
709 1994 14 0 4 3,18 7,68 10,04 10,47 13 48,33
710 1994 13 0 4 3,23 7,76 9,59 10,97 19 46,76
710 1994 10 0 1 3,7 8,47 12,8 13,25 18 40,58
710 1994 11 0 2 3,55 8,21 10,08 11,69 18 44,16
710 1994 12 0 3 3,51 8,49 10,18 10,92 17 44,26
711 1994 11 0 1 3,62 8,73 11,56 10,58 23 41,5
711 1994 12 0 2 3,52 7,56 11,75 11,54 20 43,81
711 1994 13 0 3 3,42 7,94 10,54 9,34 18 45,9
711 1994 14 0 4 3,24 8,28 10,87 8,8 11 47,4
712 1994 11 0 1 3,83 9,63 12,24 12,87 17 39,16
712 1994 12 0 2 3,83 9,35 11,66 10,95 16 40,86
712 1994 13 0 3 3,62 8,89 11,48 9,23 17 42,94
712 1994 14 0 4 3,48 8,21 10,4 8,69 16 46,02
713 1994 11 0 1 3,69 8,3 11,47 11,69 23 41,6
713 1994 12 0 2 3,56 7,63 11,44 10,57 18 44,64
713 1994 13 0 3 3,38 7,76 10,28 14,05 18 44,3
713 1994 14 0 4 3,27 7,84 10,61 10,13 17 46,41
714 1994 11 0 1 3,66 8,58 11,83 12,95 19 41,14
714 1994 12 0 2 3,6 8,38 11,28 9,08 19 43,76
714 1994 13 0 3 3,48 8,19 10,7 10,2 15 45,25
714 1994 14 0 4 3,28 8,23 10,78 10,11 16 45,66
715 1994 11 0 1 3,66 8,86 11,79 11,48 17 41,67
715 1994 12 0 2 3,49 8,12 11,96 9,58 22 43,26
715 1994 13 0 3 3,16 8,11 10,08 9,97 14 47,49
715 1994 14 0 4 3,14 7,99 11 9,06 10 48,38
716 1994 11 0 1 3,54 8,68 13,19 11,99 13 41,81
716 1994 12 0 2 3,48 7,94 16,09 9,94 16 41,47
716 1994 13 0 3 3,17 7,84 10,61 10,74 19 46,03
716 1994 14 0 4 2,96 7,7 10,9 10,89 14 47,89
717 1994 11 0 1 3,65 9,08 10,78 9,9 19 42,39
717 1994 12 0 2 3,61 8,52 11,2 9,54 23 42,59
717 1994 13 0 3 3,2 7,63 11,48 9,26 15 47,21
717 1994 14 0 4 3,14 7,56 10,32 12,55 19 46,03
718 1994 10 0 1 3,6 8,21 9,78 10,37 16 45,27
718 1994 11 0 2 3,57 7,9 9,97 8,78 16 46,65
718 1994 12 0 3 3,47 7,98 9,92 8,91 22 45,55
718 1994 13 0 4 3,42 7,8 11,01 9 11 47,48
719 1994 11 0 1 3,78 8,66 12,09 12,38 20 40,56
719 1994 12 0 2 3,44 7,63 10,25 11,3 12 46,99
719 1994 13 0 3 3,34 7,7 10,72 9,91 16 46,66
719 1994 14 0 4 3,36 7,83 9,65 9,56 16 47,48
720 1994 11 0 1 3,98 9,84 12,91 11,73 9 39,69
720 1994 12 0 2 3,7 8,56 12,19 10,56 9 43,62
720 1994 13 0 3 3,51 8,37 11,12 10,56 11 45,09
720 1994 14 0 4 3,6 8,35 11,61 8,53 8 46,03
721 1994 13 0 3 3,3 8,21 12,28 12,18 17 43,23
721 1994 11 0 1 3,71 8,73 12,42 12,64 22 40
721 1994 12 0 2 3,5 8,26 12,23 12,77 18 42,11
721 1994 14 0 4 3,14 8,4 10,76 11,75 22 43,85
722 1994 11 0 1 3,44 8,36 11,93 15,18 22 40,66
722 1994 12 0 2 3,4 8,66 13,32 11,91 21 40,83
722 1994 13 0 3 3,28 8,38 11,99 12,64 19 42,64
722 1994 14 0 4 3,13 8,16 12,96 13,48 23 41,7
723 1994 11 0 1 3,43 7,59 11,54 12,87 17 44,18
723 1994 12 0 2 3,48 7,7 11,06 13,96 15 44,07
723 1994 13 0 3 3,4 7,6 10,61 12,67 18 44,92
723 1994 14 0 4 2,86 7,32 10,23 10,16 14 50,25
724 1994 11 0 1 3,7 8,19 11,5 13,46 22 41,16
724 1994 12 0 2 3,6 8,78 11,09 9,87 18 43,02
724 1994 13 0 3 3,39 8,38 10,4 8,59 15 46,27
724 1994 14 0 4 3,35 8,22 10,22 9,21 13 47,03
725 1994 11 0 1 3,77 8,47 11,63 11,65 22 41,16
725 1994 12 0 2 3,53 7,98 10,6 11,73 17 44,42
725 1994 13 0 3 3,54 8,38 10,96 9,82 16 44,45
725 1994 14 0 4 3,45 8,46 10,63 10,41 16 44,6
726 1994 11 0 1 3,47 8,28 10,6 9,36 25 43,62
726 1994 12 0 2 3,54 7,88 11,21 9,53 16 45,34
726 1994 13 0 3 3,26 7,52 9,72 8,99 14 49,28
726 1994 14 0 4 3,12 7,35 10,72 8,03 16 49,34
727 1994 10 0 1 3,86 8,46 12,1 11,83 12 42,23
727 1994 11 0 2 3,42 8,6 10,94 10,16 20 43,53
727 1994 12 0 3 3,33 8,22 10,88 8,33 19 45,68
727 1994 13 0 4 3,3 8,08 10,64 9,66 15 46,45
728 1994 11 0 1 3,68 8,51 11,41 10,41 19 42,57
728 1994 12 0 2 3,44 7,44 10,26 9,92 16 47,23
728 1994 13 0 3 3,38 7,58 9,86 8,8 12 49,1
728 1994 14 0 4 3,28 7,87 10,71 8,33 9 49,02
729 1994 11 0 1 3,47 8,17 11,49 12,53 15 43,58
729 1994 12 0 2 3,2 7,79 11,8 9,69 18 45,73
729 1994 13 0 3 3,2 8,02 12,61 9,56 12 45,9
729 1994 14 0 4 3,1 7,52 10,39 9,8 18 47,89
730 1994 11 0 1 3,68 8,38 10,62 12,97 19 42,27
730 1994 12 0 2 3,6 7,88 10,78 10,37 22 43,88
730 1994 13 0 3 3,57 8,13 11 10,24 24 43,05
730 1994 14 0 4 3,39 8,16 10,87 10,45 11 46,21
731 1994 10 0 1 3,47 7,78 13,56 13,12 16 42,24
731 1994 11 0 2 3,35 7,48 10,31 11,46 15 46,84
731 1994 12 0 3 3,39 7,52 10,4 9,33 14 47,9
731 1994 13 0 4 3,22 7,98 11 10,53 11 47,06
732 1994 11 0 1 3,57 8,33 11,33 14,44 18 41,72
732 1994 12 0 2 3,34 8,79 12,38 12,77 19 41,44
732 1994 13 0 3 3,54 8,26 11,79 11,68 18 42,78
732 1994 14 0 4 3,2 8,22 11,35 10,28 19 44,79
733 1994 11 0 1 3,76 8,62 12,28 12,16 21 40,47
733 1994 12 0 2 3,58 8,56 11,82 10,72 21 42,01
733 1994 13 0 3 3,4 8,46 11,17 9,75 23 43,29
733 1994 14 0 4 3,28 7,86 10,41 9,47 16 47,07
734 1994 11 0 1 3,83 8,58 11,13 10,19 18 42,47
734 1994 12 0 2 3,71 8,21 11,06 11,55 22 42,21
734 1994 13 0 3 3,53 8,76 10,18 8,79 17 44,7
734 1994 14 0 4 3,51 7,86 10,22 8,25 7 49,09
735 1994 11 0 1 3,59 8,36 9,98 11,11 15 44,7
735 1994 12 0 2 3,51 8,33 10,82 10,17 13 45,2
735 1994 13 0 3 3,38 7,69 10,16 8,43 12 48,77
735 1994 14 0 4 3,38 7,74 9,97 7,9 13 48,91
736 1994 11 0 1 3,62 8,73 10,81 11,56 20 42,15
736 1994 12 0 2 3,52 8,4 10,93 9,62 10 45,83
736 1994 13 0 3 3,46 8,22 10,54 11,26 16 44,68
736 1994 14 0 4 3,36 7,98 11,28 9,17 16 45,91
737 1994 11 0 1 3,68 8,52 11,57 9,98 13 43,74
737 1994 12 0 2 3,57 8,44 10,8 13,01 19 42,36
737 1994 13 0 3 3,28 8,57 11,39 9,33 23 43,51
737 1994 14 0 4 3,42 8,68 10,96 10,53 17 43,78
738 1994 11 0 1 3,61 8,42 11,14 11,72 13 43,69
738 1994 12 0 2 3,57 8,08 10,12 11,29 21 43,91
738 1994 13 0 3 3,46 7,99 10,33 8,92 12 47,36
738 1994 14 0 4 3,37 7,88 10,28 9,44 16 46,82
739 1994 11 0 1 3,54 7,83 12,28 12 16 43,39
739 1994 12 0 2 3,53 7,87 14,41 11,09 23 40,95
739 1994 13 0 3 3,32 7,66 11,07 9,17 16 46,89
739 1994 14 0 4 3,31 8,01 10,47 8,25 16 47,24
740 1994 11 0 1 3,6 8,28 11,56 11,97 14 43,34
740 1994 12 0 2 3,49 8,23 10,63 10,85 21 43,7
740 1994 13 0 3 3,46 8,12 11,82 9,57 16 44,63
740 1994 14 0 4 3,15 7,48 10,98 9,53 13 48,52
741 1994 11 0 1 3,78 8,38 13,12 15,6 12 40,33
741 1994 12 0 2 3,9 8,29 11,02 8,29 25 42,39
741 1994 13 0 3 3,72 8,13 9,97 9,04 15 45,71
741 1994 14 0 4 3,47 7,91 9,6 9,59 21 45,84
742 1994 10 0 1 3,7 8,29 11,17 12,19 19 42,29
742 1994 11 0 2 3,64 8,25 10,99 10,95 17 43,61
742 1994 12 0 3 3,42 8,22 11,32 11,9 21 42,94
742 1994 13 0 4 3,5 8,47 11,42 11,74 20 42,44
743 1994 11 0 1 3,79 8,3 11,17 10,96 19 42,53
743 1994 12 0 2 3,79 8,48 12,31 10,6 20 41,38
743 1994 13 0 3 3,65 7,98 11,23 10,65 9 45,62
743 1994 14 0 4 3,48 8,17 11,86 10,55 12 44,77
744 1994 11 0 1 3,66 8,03 10,84 14,02 18 42,49
744 1994 12 0 2 3,6 8,46 11,13 13,91 16 42,14
744 1994 13 0 3 3,56 7,91 10,64 10,24 10 46,6
744 1994 14 0 4 3,5 7,73 11,1 11,97 19 44,08
745 1994 11 0 1 3,73 8,47 12,61 10,72 21 41,14
745 1994 12 0 2 3,68 7,89 10,35 12,62 22 42,92
745 1994 13 0 3 3,58 8,38 11,02 9,97 20 43,43
745 1994 14 0 4 3,26 8,28 12,38 10,67 25 42,37
746 1994 13 0 3 3,75 8,11 10,04 9,47 20 44,36
746 1994 11 0 1 3,76 8,42 10,72 9,71 14 44,27
746 1994 12 0 2 3,62 8,28 10,82 11,23 21 42,88
746 1994 14 0 4 3,5 8,1 9,84 8,41 18 46,38
747 1994 13 0 3 3,38 7,78 10,91 8,45 23 45,45
747 1994 11 0 1 3,66 8,26 12,68 11,06 16 42,38
747 1994 12 0 2 3,56 7,74 10,68 10,36 21 44,56
747 1994 14 0 4 3,13 7,48 9,51 9 11 50,91
748 1994 11 0 1 3,69 8,71 12,74 16,74 19 38,81
748 1994 12 0 2 3,51 8,75 12,26 12,33 21 40,93
748 1994 13 0 3 3,51 8,38 11,81 9,77 17 43,7
748 1994 14 0 4 3,38 8,4 11,9 11,9 24 41,8
749 1994 11 0 1 3,8 8,2 11,18 13,31 19 41,65
749 1994 12 0 2 3,62 8,41 11,71 10,45 15 43,43
749 1994 13 0 3 3,48 7,99 10,36 11,22 17 45,01
749 1994 14 0 4 3,42 7,83 10,2 11,32 14 46,26
750 1994 11 0 1 3,57 8,02 10,58 11,2 21 43,7
750 1994 12 0 2 3,61 8,44 11,15 9,4 17 43,95
750 1994 13 0 3 3,54 8,1 10,6 8,28 16 46,05
750 1994 14 0 4 3,28 7,9 10,13 9,05 16 47,47
751 1994 11 0 1 3,78 8,59 11,56 13,28 15 41,51
751 1994 12 0 2 3,66 8,35 11,07 9,58 13 44,72
751 1994 13 0 3 3,56 8,14 9,87 8,12 9 48,2
751 1994 14 0 4 3,53 7,91 10,57 8,51 17 46,17
752 1994 11 0 1 3,78 8,52 10,54 13,39 18 41,79
752 1994 12 0 2 3,75 8,29 10,91 9,21 12 45,03
752 1994 13 0 3 3,66 8,17 10,86 8,74 13 45,65
752 1994 14 0 4 3,66 7,7 10,06 8,85 9 48,18
753 1994 11 0 1 3,93 8,91 12,42 11,09 14 41,02
753 1994 12 0 2 3,7 8,18 11,91 9,83 14 43,9
753 1994 13 0 3 3,56 8,23 10,84 9,43 14 45,36
753 1994 14 0 4 3,46 8 10,13 10,14 13 46,66
754 1994 11 0 1 3,79 8,97 11,96 11,59 17 40,94
754 1994 12 0 2 3,6 8,68 10,38 11,12 16 43,56
754 1994 13 0 3 3,66 8,23 10,62 10,17 15 44,63
754 1994 14 0 4 3,65 8,7 10,18 8,59 17 44,51
755 1994 10 0 1 3,78 8,66 10,47 11,61 14 43,09
755 1994 11 0 2 3,71 8,46 10,79 10,2 14 44,08
755 1994 12 0 3 3,48 8,39 10,44 10,07 11 45,98
755 1994 13 0 4 3,44 8,12 10,3 8,11 18 46,31
756 1994 11 0 1 3,71 8,19 12,42 8,89 16 43,5
756 1994 12 0 2 3,54 8,51 10,68 9,91 18 44
756 1994 13 0 3 3,54 8,17 10,49 9,19 15 45,76
756 1994 14 0 4 3,24 8,07 10,02 9,39 12 48,09
757 1994 10 0 1 3,86 8,34 13,13 11,73 19 40,54
757 1994 11 0 2 3,61 8,28 11,2 11,23 17 43,36
757 1994 12 0 3 3,64 8,21 10,57 9,29 18 44,6
757 1994 13 0 4 3,38 7,81 11,5 9,43 16 45,85
758 1994 11 0 1 3,78 8,74 11,32 8,17 15 43,67
758 1994 12 0 2 3,66 8,78 10,97 8,95 19 43,15
758 1994 13 0 3 3,58 8,78 10,68 8,34 17 44,3
758 1994 14 0 4 3,34 8,5 10,48 8,62 11 47
759 1994 11 0 1 3,73 9,18 11,8 11,16 19 40,74
759 1994 12 0 2 3,54 8,92 11,32 10,6 20 42,12
759 1994 13 0 3 3,52 8,18 10,87 9,36 22 44
759 1994 14 0 4 3,12 8,09 10,51 9,11 17 47,08
760 1994 10 0 1 3,48 8,21 11,48 12,2 21 42,52
760 1994 11 0 2 3,61 8,17 10,39 12,75 19 43,12
760 1994 12 0 3 3,47 8,72 11,14 11,19 18 42,92
760 1994 13 0 4 2,93 8,18 10,33 10,47 5 49,88
761 1994 11 0 1 3,7 8,63 13,08 9,54 19 41,47
761 1994 12 0 2 3,67 8,08 11,26 13,12 20 42,09
761 1994 13 0 3 3,57 7,86 10,9 8,51 21 45,01
761 1994 14 0 4 3,4 8,06 11,8 10,73 16 44,42
762 1994 11 0 1 3,6 8,33 11,98 13,93 24 40,38
762 1994 12 0 2 3,4 7,89 10,67 14,22 17 43,79
762 1994 13 0 3 3,46 7,7 10,06 10,97 17 46,03
762 1994 14 0 4 3,31 8,14 10,78 9,04 16 46,28
763 1994 11 0 1 3,51 8,61 12,47 13,26 17 41,3
763 1994 12 0 2 3,41 8,3 12,99 11,88 15 42,68
763 1994 13 0 3 3,14 8,14 11,04 8,49 18 46,53
763 1994 14 0 4 3,25 8,16 11,42 8,9 19 45,35
764 1994 10 0 1 3,47 9,26 12,24 12,44 17 40,88
764 1994 11 0 2 3,91 9,33 12,06 12,01 16 39,98
764 1994 12 0 3 3,7 8,46 10,68 9,26 19 43,67
764 1994 13 0 4 3,72 9,12 12,25 10,56 8 42,71
765 1994 11 0 1 3,66 8,16 11,14 9,72 16 44,35
765 1994 12 0 2 3,52 8 10,33 8,26 10 47,92
765 1994 13 0 3 3,47 7,93 9,97 7,87 15 47,68
765 1994 14 0 4 3,34 8,54 10,6 8,79 10 46,94
766 1994 11 0 1 3,68 8,24 13,84 10,69 15 41,84
766 1994 12 0 2 3,5 7,78 10,74 9,51 11 47,18
766 1994 13 0 3 3,53 7,43 12,98 8,76 14 45,54
766 1994 14 0 4 3,23 7,54 10,31 9,26 21 47,03
767 1994 11 0 1 3,62 8,5 11,19 10,91 17 43,09
767 1994 12 0 2 3,63 8,53 10,97 9,02 17 44,04
767 1994 13 0 3 3,47 7,8 9,81 8,75 23 45,88
767 1994 14 0 4 3,23 7,48 9,72 8,3 21 48,23
768 1994 11 0 1 3,7 8,63 11,5 11,73 17 42,03
768 1994 12 0 2 3,57 8,26 10,47 9 11 46,43
768 1994 13 0 3 3,62 8,26 10,21 8,75 22 44,33
768 1994 14 0 4 3,51 7,65 9,84 8,92 16 47,45
769 1994 13 0 3 3,86 9,07 12,72 10,09 18 40,5
769 1994 11 0 1 4,2 9,15 11,99 12,28 23 38,34
769 1994 12 0 2 4 9,71 12,08 10,26 16 39,82
769 1994 14 0 4 3,57 8,29 11,22 9,06 21 43,7
770 1994 10 0 1 3,68 8,25 9,98 10,16 21 43,87
770 1994 11 0 2 3,65 7,68 10,1 9,2 11 47,57
770 1994 12 0 3 3,65 7,78 10,01 10,71 9 47,07
770 1994 13 0 4 3,63 8,02 9,91 8,17 13 47,21
771 1994 11 0 1 3,72 8,28 11,16 13,45 13 42,79
771 1994 12 0 2 3,64 8,8 11,04 8,73 16 43,79
771 1994 13 0 3 3,57 8,12 10,91 8,48 20 44,72
771 1994 14 0 4 3,41 8,06 10,26 8,53 14 47,24
772 1994 10 0 1 3,71 8,64 11,03 11,96 22 41,36
772 1994 11 0 2 3,64 8,12 10,47 12 7 45,77
772 1994 12 0 3 3,47 7,86 10,49 11,14 20 44,62
772 1994 13 0 4 3,19 7,87 10,86 10,72 16 46,33
773 1994 11 0 1 3,74 8,9 10,48 11,68 25 40,84
773 1994 12 0 2 3,7 8,5 12,04 10,84 17 42,24
773 1994 13 0 3 3,34 8,44 10,46 10,74 17 44,8
773 1994 14 0 4 3,26 7,81 10,51 9,6 15 47,32
774 1994 11 0 1 3,92 9,05 12,96 15,24 18 38,29
774 1994 12 0 2 4,14 9,07 12,53 10,01 17 40,04
774 1994 13 0 3 4,01 8,97 11,51 10,08 13 41,92
774 1994 14 0 4 3,97 8,78 10,92 9,09 16 42,69
775 1994 11 0 1 3,79 8,61 13,3 11,14 19 40,44
775 1994 12 0 2 3,22 8,04 10,79 10,57 22 44,78
775 1994 13 0 3 3,53 8,07 10,75 9,81 21 44,25
775 1994 14 0 4 3,54 7,56 12,87 8,96 20 44,06
776 1994 11 0 1 3,56 7,74 11,25 15,37 18 42,4
776 1994 12 0 2 3,52 7,62 10,42 10,6 13 46,7
776 1994 13 0 3 3,36 7,69 10,39 8,95 16 47,41
776 1994 14 0 4 3,44 7,82 10,14 8,94 13 47,75
777 1994 11 0 1 3,62 8,08 11,32 9,08 17 44,6
777 1994 12 0 2 3,41 7,73 11,33 12,83 20 43,6
777 1994 13 0 3 3,51 8,78 11,65 9,52 23 42,13
777 1994 14 0 4 3,44 7,51 10,64 11,51 15 46,13
778 1994 10 0 1 3,72 9,18 11,68 13,85 19 39,79
778 1994 12 0 3 3,43 8,06 9,98 10,71 17 45,63
778 1994 11 0 2 3,38 8,11 9,99 9,67 12 47,33
778 1994 13 0 4 3,29 7,51 9,34 8,03 18 49,15
779 1994 10 0 1 3,47 7,91 12,25 13,16 23 41,72
779 1994 11 0 2 3,24 7,19 10,36 8,66 21 48,01
779 1994 12 0 3 3,28 7,71 10,74 9,65 14 47,43
779 1994 13 0 4 3,33 7,82 10,48 9,06 18 46,68
780 1994 10 0 1 3,68 7,96 11,38 10,87 14 44,31
780 1994 11 0 2 3,61 7,99 11,01 9,92 14 45,26
780 1994 12 0 3 3,59 8,16 10,15 8,68 11 47,02
780 1994 13 0 4 3,56 7,9 10,02 8,79 16 46,64
781 1994 11 0 1 3,81 8,38 10,61 10,92 25 41,69
781 1994 12 0 2 3,62 8,1 9,87 8,99 20 45,2
781 1994 13 0 3 3,76 8,28 12,49 9,23 9 44,31
781 1994 14 0 4 3,51 8,18 10,96 8,92 13 46
782 1994 14 0 4 3,42 8,52 11,23 9,98 24 42,79
782 1994 11 0 1 3,72 8,52 10,88 12,3 24 41,14
782 1994 12 0 2 3,68 8,38 10,5 10,94 18 43,44
782 1994 13 0 3 3,6 8,92 10,64 9,79 13 44,11
783 1994 14 0 4 3,46 8,32 10,28 9,41 16 45,62
783 1994 11 0 1 3,59 8,09 11,11 10,06 18 44,19
783 1994 12 0 2 3,59 7,97 9,96 11,29 17 44,96
783 1994 13 0 3 3,66 9,01 10,52 9,5 17 43,21
784 1994 11 0 1 3,41 7,68 12,56 13,82 16 43,04
784 1994 12 0 2 3,33 7,71 11,8 10,73 17 45,11
784 1994 13 0 3 3,32 8,76 11,12 9,81 13 44,97
784 1994 14 0 4 3,26 8,43 11,47 9 18 44,91
785 1994 11 0 1 3,61 8,63 11,29 12,65 16 42,25
785 1994 12 0 2 3,56 8,62 10,38 10,03 13 44,9
785 1994 13 0 3 3,58 8,3 10,04 9,85 17 45,01
785 1994 14 0 4 3,41 7,91 9,72 10,91 19 45,71
786 1994 11 0 1 3,52 8,32 13,18 12,19 19 41,34
786 1994 12 0 2 3,47 8,12 10,92 14,25 19 42,59
786 1994 13 0 3 3,21 8,09 10,16 9,16 20 46,37
786 1994 14 0 4 3,14 7,78 10,09 9,44 12 49,05
787 1994 11 0 1 3,86 8,83 10,97 10,48 20 41,6
787 1994 12 0 2 3,58 8,16 10,59 11,12 11 45,41
787 1994 13 0 3 3,72 8,31 9,96 11,2 12 44,92
787 1994 14 0 4 3,54 7,91 9,87 9,02 15 46,93
788 1994 11 0 1 3,78 8,42 11,1 11,68 20 41,92
788 1994 12 0 2 3,59 8,33 10,41 9,7 23 43,51
788 1994 13 0 3 3,7 7,68 10,11 10,51 14 46,02
788 1994 14 0 4 3,36 7,74 10,26 8,58 16 47,64
789 1994 11 0 1 3,86 8,09 11,16 10,72 19 42,78
789 1994 12 0 2 3,9 8,5 11,12 9,98 19 42,31
789 1994 13 0 3 3,51 8,23 10,46 9,48 13 46,05
789 1994 14 0 4 3,19 7,73 10,47 8,15 14 48,85
790 1994 11 0 1 3,48 8,79 12,62 13,2 20 40,52
790 1994 12 0 2 3,71 8,36 10,63 13,95 14 42,68
790 1994 13 0 3 3,47 8,46 10,96 9,28 20 44,01
790 1994 14 0 4 3,28 8,96 14,22 10,72 14 41,76
791 1994 11 0 1 3,59 9,18 12,14 12,02 12 41,75
791 1994 12 0 2 3,76 8,18 11,52 11,13 15 43,23
791 1994 13 0 3 3,58 8,49 11,68 10,53 8 44,77
791 1994 14 0 4 3,72 8,41 11,04 11,01 21 42,28
792 1994 11 0 1 3,61 8,31 11,03 12,4 13 43,66
792 1994 12 0 2 3,58 8,52 12,48 9,56 18 42,63
792 1994 13 0 3 3,48 8,38 11,82 9,26 18 43,84
792 1994 14 0 4 3,39 8,28 11,07 10,22 16 44,88
793 1994 11 0 1 3,96 8,71 12,22 11,54 18 40,54
793 1994 12 0 2 3,6 8,38 10,9 11,06 19 43,15
793 1994 13 0 3 3,63 7,89 10,1 8,14 13 47,32
793 1994 14 0 4 3,34 7,34 9,7 8,41 18 48,76
794 1994 11 0 1 3,57 8,25 11,17 13,23 20 42,13
794 1994 12 0 2 3,47 7,88 14,56 10,96 10 43,37
794 1994 13 0 3 3,38 7,63 11,64 9,34 9 47,67
794 1994 14 0 4 3,46 8,18 11,2 10,19 9 46,18
795 1994 11 0 1 3,56 7,89 10,34 10,97 21 44,26
795 1994 12 0 2 3,48 7,87 10,32 10,32 15 46,15
795 1994 13 0 3 3,41 7,73 10,32 8,75 12 48,22
795 1994 14 0 4 3,57 7,94 10,17 9 7 48,29
796 1994 11 0 1 3,98 8,94 11,74 13,37 13 40,55
796 1994 12 0 2 3,87 8,36 11,53 11,4 14 42,62
796 1994 13 0 3 3,64 7,79 10,59 10 6 47,61
796 1994 14 0 4 3,68 8,14 10,52 9,48 4 47,51
797 1994 11 0 1 3,82 8,11 10,38 12,53 13 43,78
797 1994 12 0 2 3,58 7,87 10,26 8,48 20 45,72
797 1994 13 0 3 3,38 8,36 10,55 9,01 14 46,22
797 1994 14 0 4 3,19 8,07 10,74 8,33 17 47,07
798 1994 11 0 1 3,71 8,57 10,94 13,28 14 42,38
798 1994 12 0 2 3,44 8,28 10,41 12,11 19 43,75
798 1994 13 0 3 3,44 9,8 11,96 9,79 19 41,04
798 1994 14 0 4 3,16 8,36 11,06 10,55 19 44,77
799 1994 11 0 1 3,43 8,36 11,44 12,53 19 42,67
799 1994 12 0 2 3,56 8,7 11,8 10,61 21 41,9
799 1994 13 0 3 3,41 8,19 10,59 9,89 23 44,14
799 1994 14 0 4 3,31 8,23 10,97 10,09 12 46,24
800 1994 11 0 1 3,78 8,46 12,38 11,25 18 41,47
800 1994 12 0 2 3,74 8,56 10,8 11 15 43,23
800 1994 13 0 3 3,51 8,1 10,42 8,9 10 47,31
800 1994 14 0 4 3,7 8,72 10,81 9,3 12 44,44
801 1994 11 0 1 3,76 8,52 11,76 11,4 17 41,98
801 1994 12 0 2 3,65 8,05 10,3 8,48 15 46,12
801 1994 13 0 3 3,47 7,98 10,22 9,2 13 47,07
801 1994 14 0 4 3,38 8,22 10,5 9,4 9 47,45
802 1994 11 0 1 3,7 8,41 12,72 9,8 13 43,07
802 1994 12 0 2 3,6 7,9 10,68 8,71 11 47,03
802 1994 13 0 3 3,43 7,52 9,92 10,1 15 47,54
802 1994 14 0 4 3,23 7,88 10,72 9,81 10 48,11
803 1994 11 0 1 3,73 8,17 11,62 12,7 25 40,83
803 1994 12 0 2 3,57 8,09 11,1 9,01 14 45,58
803 1994 13 0 3 3,49 7,96 10,11 9,6 9 47,82
803 1994 14 0 4 3,36 7,84 9,68 8,2 13 48,88
804 1994 11 0 1 3,72 8,5 13,33 15,64 22 38,61
804 1994 12 0 2 3,42 7,99 13,17 10,83 14 43,72
804 1994 13 0 3 3,18 7,83 12,57 9,14 14 46,18
804 1994 14 0 4 3,18 7,81 10,48 12,72 20 44,97
805 1994 11 0 1 3,83 8,28 11,04 10,07 18 43,11
805 1994 12 0 2 3,42 8,42 10,66 9,3 19 44,69
805 1994 13 0 3 3,53 8,56 10,6 8,56 14 45,46
805 1994 14 0 4 3,24 8,38 9,26 10,34 22 45,45
806 1994 11 0 1 3,64 8,24 10,9 11,38 12 44,47
806 1994 12 0 2 3,58 8,28 10,61 8,12 20 44,81
806 1994 13 0 3 3,32 8,04 9,92 8,64 11 48,58
806 1994 14 0 4 3,37 7,78 10,09 8,36 12 48,72
807 1994 11 0 1 3,51 8,17 11,14 11,3 15 44,29
807 1994 12 0 2 3,43 7,58 10,5 10,49 18 46,03
807 1994 13 0 3 3,22 7,38 10,61 11,04 18 46,84
807 1994 14 0 4 3,28 7,4 10,01 10,01 14 48,6
808 1994 11 0 1 3,79 8,7 12,51 13,26 19 40
808 1994 12 0 2 3,52 8,21 11,23 15,5 17 41,87
808 1994 13 0 3 3,4 7,78 10,91 10,09 21 44,98
808 1994 14 0 4 3,47 7,7 10,52 9,34 16 46,65
809 1994 11 0 1 3,57 8,3 12,54 13,43 16 41,68
809 1994 12 0 2 3,39 7,98 11,1 10,99 21 44,05
809 1994 13 0 3 3,32 7,78 10,78 10,53 19 45,56
809 1994 14 0 4 3,2 7,58 10,78 8,83 15 48,22
810 1994 11 0 1 3,57 8,07 11,74 11,94 20 42,57
810 1994 12 0 2 3,49 7,75 10,62 10,11 19 45,36
810 1994 13 0 3 3,26 7,56 9,46 10,18 13 49
810 1994 14 0 4 3,42 7,5 9,59 8,8 12 49,39
811 1994 11 0 1 3,62 8,78 11,21 11,08 17 42,52
811 1994 12 0 2 3,47 8,71 10,53 10,12 16 44,28
811 1994 13 0 3 3,32 8,44 10,28 9,46 16 45,86
811 1994 14 0 4 3,49 8,38 10,21 11,05 14 45,05
812 1994 12 0 2 3,5 8,01 11,09 11,18 13 45,13
812 1994 11 0 1 3,64 8 9,87 10,4 16 45,45
812 1994 13 0 3 3,62 8,14 10,22 10,84 12 45,56
812 1994 14 0 4 3,48 7,98 10,29 8,56 16 46,65
813 1994 11 0 1 3,87 8,47 11,23 10,54 15 42,85
813 1994 13 0 3 3,64 8,02 11,13 9,6 11 45,77
813 1994 12 0 2 3,58 8,29 11,32 9,94 15 44,33
813 1994 14 0 4 3,66 8,18 10,21 9,87 15 45,21
814 1994 12 0 2 3,3 8,04 11,28 12,59 13 44,92
814 1994 11 0 1 3,49 8,43 10,72 10,39 21 43,49
814 1994 13 0 3 3,29 7,92 9,87 8,48 9 49,61
814 1994 14 0 4 3,2 8,19 11,16 9,78 16 45,87
815 1994 11 0 1 3,47 7,52 10,87 11,1 17 45,59
815 1994 12 0 2 3,28 8,44 10,17 10,93 16 45,36
815 1994 13 0 3 3,2 7,79 9,97 10,84 13 47,87
815 1994 14 0 4 3,07 7,68 11,36 10,07 17 46,85
816 1994 10 0 1 3,72 8,61 12,34 9,72 16 42,43
816 1994 11 0 2 3,56 8,48 10,38 10,2 19 43,9
816 1994 12 0 3 3,81 8,4 10,8 8,64 18 43,8
816 1994 13 0 4 3,31 8,28 10,68 10,45 20 44,57
817 1994 11 0 1 3,57 7,94 10,51 11,14 10 46,15
817 1994 12 0 2 3,47 7,97 10,08 10,75 15 45,97
817 1994 13 0 3 3,56 7,78 10,02 9,28 13 47,28
817 1994 14 0 4 3,4 7,97 10,29 11,31 13 46,19
818 1994 11 0 1 3,8 8,14 11,07 11,08 14 43,73
818 1994 12 0 2 3,59 7,99 11,89 9,78 20 43,5
818 1994 13 0 3 3,34 7,88 10,01 9,32 12 48,15
818 1994 14 0 4 3,18 7,65 10,56 9,47 21 46,65
819 1994 10 0 1 3,84 8,49 10,9 14,02 18 41,14
819 1994 11 0 2 3,63 8,2 10,64 10,48 18 44,03
819 1994 12 0 3 3,46 7,75 11,39 10,16 13 46,03
819 1994 13 0 4 3,23 7,71 10,01 9,6 15 48,12
820 1994 12 0 2 3,57 8,38 11,34 10,77 16 43,6
820 1994 11 0 1 3,54 9,63 12,36 13,15 18 39,6
820 1994 13 0 3 3,68 8,26 10,57 10,87 23 42,7
820 1994 14 0 4 3,68 8,34 11,02 9,84 18 43,61
821 1994 11 0 1 3,36 7,68 10,06 11,42 19 45,79
821 1994 12 0 2 3,5 7,57 10,17 10,04 17 46,53
821 1994 13 0 3 3,33 7,46 9,18 8,92 11 50,46
821 1994 14 0 4 3,38 7,62 9,4 9,92 15 48,11
822 1994 11 0 1 3,52 7,74 10,64 13,08 13 45,02
822 1994 12 0 2 3,5 7,57 10,36 10,26 15 46,68
822 1994 13 0 3 3,54 7,91 10,32 10,41 11 46,66
822 1994 14 0 4 3,4 8,04 10,58 8,36 14 47,12
823 1994 10 0 1 3,71 8,26 10,38 10,87 14 44,46
823 1994 11 0 2 3,59 7,79 10,46 10,75 20 44,55
823 1994 12 0 3 3,53 7,67 10,44 9,44 15 46,72
823 1994 13 0 4 3,4 7,66 9,51 9,58 10 49,21
824 1994 14 0 4 3,02 7,78 11,97 8,76 15 47,42
824 1994 11 0 1 3,61 7,88 10,35 10,23 18 45,06
824 1994 12 0 2 3,28 7,81 11,52 9,98 14 46,34
824 1994 13 0 3 3,09 7,65 10,47 8,69 14 49,13
825 1994 11 0 1 3,47 7,91 13,42 14,57 22 40,5
825 1994 12 0 2 3,4 8,12 11,28 12,15 8 45,66
825 1994 13 0 3 3,4 7,9 11,19 11,23 16 44,97
825 1994 14 0 4 3,2 7,78 10,7 9,88 9 48,67
826 1994 11 0 1 3,43 8,38 10,99 9,78 23 43,46
826 1994 12 0 2 3,3 7,93 11,48 12 13 45,26
826 1994 13 0 3 3,3 8,2 11,59 10,82 15 44,82
826 1994 14 0 4 2,93 7,44 10,23 10,19 9 50,91
827 1994 11 0 1 3,97 8,47 10,66 10 25 41,42
827 1994 12 0 2 4 8,17 10,39 10,01 12 44,43
827 1994 13 0 3 3,73 8,12 10,08 9,12 14 45,77
827 1994 14 0 4 3,74 9,57 10,71 10,7 15 41,72
828 1994 11 0 1 3,86 8,32 13,61 10,28 23 40,17
828 1994 12 0 2 3,42 8,27 10,63 12,26 23 42,85
828 1994 13 0 3 3,41 8,06 11,8 9,63 19 44,31
828 1994 14 0 4 3,57 8,42 11,62 9,34 17 43,78
829 1994 11 0 1 3,4 8,26 10,96 11,32 12 45,24
829 1994 12 0 2 3,41 7,91 10,54 11,57 18 44,89
829 1994 13 0 3 3,3 7,81 10,41 10,04 12 47,69
829 1994 14 0 4 3,46 8,03 10,51 13,39 16 44,05
830 1994 11 0 1 3,49 8,12 11,66 12,55 13 43,84
830 1994 12 0 2 3,54 8,38 11,25 11,45 13 44,04
830 1994 13 0 3 3,38 8,59 10,84 10,55 15 44,55
830 1994 14 0 4 3,16 8,23 10,8 10,1 13 46,73
831 1994 11 0 1 3,61 8,39 14,02 12 20 40,31
831 1994 12 0 2 3,66 8,57 11,53 8,6 16 43,81
831 1994 13 0 3 3,28 7,76 11,38 9,11 16 46,59
831 1994 14 0 4 3,28 7,68 11,28 9,75 10 47,85
832 1994 11 0 1 3,72 8,57 11,76 11,59 19 41,59
832 1994 13 0 3 3,59 8,63 14,4 10,73 19 40,4
832 1994 12 0 2 3,51 8,31 10,62 10,97 18 44,02
832 1994 14 0 4 3,54 8,48 10,88 9,03 20 43,93
833 1994 11 0 1 3,71 8,5 11,29 11,01 16 42,87
833 1994 12 0 2 3,52 8,47 11,1 10,69 12 44,61
833 1994 13 0 3 3,51 8,98 10,63 10,01 15 43,82
833 1994 14 0 4 3,4 8,66 10,17 8,58 21 44,66
834 1994 11 0 1 3,56 7,75 11,72 12,06 18 43,5
834 1994 12 0 2 3,35 7,63 10,66 13,32 18 44,68
834 1994 13 0 3 3,22 7,53 9,71 9,31 19 48,07
834 1994 14 0 4 3,17 7,57 10,98 11,01 12 47,65
835 1994 10 0 1 3,64 8,1 10,91 11 22 42,97
835 1994 11 0 2 3,59 7,73 10,23 12,49 18 44,42
835 1994 12 0 3 3,56 7,6 10,19 10,15 18 45,96
835 1994 13 0 4 3,54 7,81 10,12 7,81 16 47,33
836 1994 11 0 1 3,62 8,69 11,44 11,68 20 41,71
836 1994 12 0 2 3,6 8,41 10,6 11,99 18 43,1
836 1994 13 0 3 3,69 8,76 10,79 9,95 19 42,78
836 1994 14 0 4 3,66 8,09 10,84 10,11 17 44,35
837 1994 11 0 1 3,78 8,5 11,07 14,52 20 40,65
837 1994 12 0 2 3,6 7,96 10,23 11,22 18 44,56
837 1994 13 0 3 3,51 7,8 9,78 10,18 16 46,51
837 1994 14 0 4 3,32 7,63 9,38 9,48 7 50,57
838 1994 11 0 1 3,73 8,14 11,01 13,37 19 42,06
838 1994 12 0 2 3,56 7,71 9,91 12,25 20 44,54
838 1994 13 0 3 3,46 8,02 9,71 10,35 23 44,78
838 1994 14 0 4 3,41 7,71 9,76 9,75 17 47,11
839 1994 10 0 1 3,58 8,06 10,68 13,49 11 44,38
839 1994 11 0 2 3,47 7,91 10,33 9,66 22 44,97
839 1994 12 0 3 3,6 7,98 10,14 9,23 12 46,85
839 1994 13 0 4 3,41 7,68 9,78 8,66 14 48,44
840 1994 11 0 1 3,76 8,38 11,38 13,6 20 41,05
840 1994 12 0 2 3,69 8,33 10,74 13,8 18 42,06
840 1994 13 0 3 3,58 8,13 11,2 10,73 11 45,15
840 1994 14 0 4 3,51 8,46 11,36 8,44 11 45,77
841 1994 11 0 1 3,7 8,44 11,09 14,01 18 41,5
841 1994 12 0 2 3,68 8,38 10,38 11,42 17 43,5
841 1994 13 0 3 3,56 8,44 10,06 10,85 25 42,8
841 1994 14 0 4 3,48 8,33 10,83 8,96 19 44,68
842 1994 11 0 1 3,78 8,65 11,42 11,58 13 42,59
842 1994 12 0 2 3,56 8,36 10,62 9,96 17 44,43
842 1994 13 0 3 3,5 8,21 11,7 9,31 7 46,41
842 1994 14 0 4 3,42 8,48 10,16 9,13 14 46,11
843 1994 10 0 1 4,07 9,69 11,96 11,36 21 38,56
843 1994 11 0 2 3,42 8,57 11,48 11,43 24 41,89
843 1994 12 0 3 3,65 8,08 10,17 9,59 12 46,25
843 1994 13 0 4 3,44 8,38 10,49 8,44 18 45,46
844 1994 11 0 1 3,78 8,86 12,74 10,59 18 40,85
844 1994 12 0 2 3,63 8,7 11,63 10,21 19 42,33
844 1994 13 0 3 3,4 7,91 9,94 9,13 16 47,11
844 1994 14 0 4 3,4 8,59 10,32 8,12 15 46,13
845 1994 11 0 1 3,78 8,68 11,64 11,87 13 42,25
845 1994 12 0 2 3,84 8,82 11,13 9,79 21 41,68
845 1994 13 0 3 3,71 8,74 10,98 9,74 15 43,44
845 1994 14 0 4 3,77 8,12 10,28 11,2 18 43,67
846 1994 11 0 1 3,74 8,28 10,62 10,21 12 44,84
846 1994 12 0 2 3,57 8,44 10,46 8,57 21 44,25
846 1994 13 0 3 3,56 8,44 11,23 9,39 13 44,85
846 1994 14 0 4 3,31 7,87 10,42 8,75 23 45,8
847 1994 11 0 1 3,46 8,11 10,97 12,84 19 43,22
847 1994 12 0 2 3,53 8,2 10,29 12,29 21 43,23
847 1994 13 0 3 3,47 8,76 12 13,3 22 40,65
847 1994 14 0 4 3,53 8,26 10,83 10,62 20 43,66
848 1994 11 0 1 3,66 8,34 11,42 11,34 15 43,25
848 1994 12 0 2 3,82 8,87 10,52 11,16 15 42,58
848 1994 13 0 3 3,6 8,9 11,57 8,88 16 43,26
848 1994 14 0 4 3,7 8,43 11,06 10,55 17 43,22
849 1994 11 0 1 3,57 8,3 11,59 14,17 17 41,87
849 1994 12 0 2 3,47 8,23 10,73 10,1 18 44,63
849 1994 13 0 3 3,26 8,19 10,77 8,72 13 47,19
849 1994 14 0 4 3,18 7,91 10,22 10,42 21 45,94
850 1994 11 0 1 3,62 8,32 11 11,11 17 43,47
850 1994 12 0 2 3,76 8,6 11,66 10,21 20 41,9
850 1994 13 0 3 3,51 8,71 11,58 10,11 19 42,77
850 1994 14 0 4 3,38 8,11 10,48 9,32 22 44,95
851 1994 11 0 1 3,73 8,07 10,18 11,73 21 43,15
851 1994 12 0 2 3,68 8,26 9,88 9,65 17 44,96
851 1994 13 0 3 3,56 7,98 9,89 9,81 11 47,14
851 1994 14 0 4 3,5 7,74 9,51 10,01 19 46,36
852 1994 11 0 1 3,84 8,87 10,91 12,05 20 40,99
852 1994 12 0 2 3,8 8,36 10,96 7,82 18 44,16
852 1994 13 0 3 3,38 8,31 10,49 8,82 22 44,8
852 1994 14 0 4 3,31 8,28 11,71 8,63 14 45,82
853 1994 11 0 1 3,79 8,34 10,88 12,6 7 44,19
853 1994 12 0 2 3,52 8,07 10,03 8,81 20 45,57
853 1994 13 0 3 3,47 7,73 10,68 8,68 16 46,79
853 1994 14 0 4 3,29 7,52 9,87 8,5 19 48,11
854 1994 11 0 1 3,68 8,16 10,08 9,91 23 43,68
854 1994 12 0 2 3,52 7,69 10,12 9,36 15 47,05
854 1994 13 0 3 3,56 8,09 9,63 8,36 17 46,6
854 1994 14 0 4 3,59 8,63 10,78 9,09 18 43,92
855 1994 11 0 1 3,66 8,68 11,41 9,68 21 42,3
855 1994 12 0 2 3,55 8,08 10,88 11,01 16 44,47
855 1994 13 0 3 3,68 8,16 10,63 10,21 15 44,66
855 1994 14 0 4 3,23 8,1 11,44 9,72 19 45,11
856 1994 11 0 1 3,91 8,18 10,39 12,28 21 42
856 1994 12 0 2 3,73 8,41 10,44 10,1 16 44,04
856 1994 13 0 3 3,54 7,98 10,07 10,75 13 46,13
856 1994 14 0 4 3,64 8,18 10,27 8,87 9 47,02
857 1994 11 0 1 3,59 8,18 11,56 14,38 17 41,95
857 1994 12 0 2 3,4 8,19 10,6 11,93 21 43,6
857 1994 13 0 3 3,4 7,87 11,2 11,53 13 45,49
857 1994 14 0 4 3,48 8,04 9,79 8,94 18 46,35
858 1994 11 0 1 3,2 7,97 10,17 9,59 24 45,57
858 1994 12 0 2 3,57 7,73 9,87 11,14 15 46,07
858 1994 13 0 3 3,38 8,09 10,19 8,52 20 46,05
858 1994 14 0 4 3,29 7,9 9,4 7,65 10 50,39
859 1994 11 0 1 3,22 7,91 11,3 10,61 17 45,6
859 1994 12 0 2 3,44 8,04 10,28 11,88 13 45,62
859 1994 13 0 3 3,36 7,97 10,47 9,33 19 45,92
859 1994 14 0 4 3,25 7,79 9,97 9,02 18 47,54
860 1994 11 0 1 3,25 8,32 11,72 10,58 23 43,23
860 1994 12 0 2 3,43 8,93 10,47 8,9 11 45,66
860 1994 13 0 3 3,52 8,36 10,46 8,35 14 46,12
860 1994 14 0 4 3,29 8 9,96 9,29 14 47,7
861 1994 11 0 1 4,18 9,63 13,3 13,2 25 36,42
861 1994 12 0 2 4,28 9,46 12,59 11,34 15 38,86
861 1994 13 0 3 3,97 8,91 11,86 10,08 20 40,7
861 1994 14 0 4 3,94 9,02 11,97 9,14 23 40,42
862 1994 11 0 1 3,38 8,39 11,7 13,18 23 41,59
862 1994 12 0 2 3,41 8,07 11,17 9,9 21 44,28
862 1994 13 0 3 3,29 7,52 10,33 10,39 16 47,32
862 1994 14 0 4 3,38 7,68 9,81 8,69 12 48,99
863 1994 11 0 1 3,68 7,94 11,47 10,3 17 43,96
863 1994 12 0 2 3,41 7,88 10,38 9,11 16 46,75
863 1994 13 0 3 3,4 7,58 10,63 9,44 10 48,37
863 1994 14 0 4 3,41 7,53 10,12 7,81 18 47,99
864 1994 11 0 1 3,68 7,98 12,12 13,34 20 41,52
864 1994 12 0 2 3,57 7,68 10,78 11,01 11 46,29
864 1994 13 0 3 3,46 7,51 10,47 10,72 13 47,05
864 1994 14 0 4 3,27 8 10,47 9,25 12 47,78
865 1995 11 0 1 3,68 8,26 11,84 11,49 13 43,31
865 1995 12 0 2 3,58 7,93 10,99 9,43 10 46,6
865 1995 13 0 3 3,62 7,9 9,88 8,79 17 46,32
865 1995 14 0 4 3,46 7,59 10,13 8,49 9 49,38
866 1995 10 0 1 3,84 8,02 10,12 12,18 20 42,92
866 1995 11 0 2 3,7 8,16 9,96 10,1 16 45
866 1995 12 0 3 3,38 8,24 10,43 9,6 12 46,7
866 1995 13 0 4 3,44 7,56 9,31 9,1 16 48,32
867 1995 13 0 4 3,35 8,08 11,28 8,16 20 45,43
867 1995 10 0 1 3,78 8,78 10,7 14,3 17 41,05
867 1995 11 0 2 3,81 8,57 11,53 11,25 16 42,16
867 1995 12 0 3 3,54 8,12 10,89 10,65 18 44,21
868 1995 10 0 1 3,93 8,57 12,2 9,99 16 41,84
868 1995 11 0 2 3,86 8,58 11,07 11,89 18 41,7
868 1995 12 0 3 3,7 9,51 12,08 10,9 19 40,23
868 1995 13 0 4 3,42 9,08 12,17 10,66 15 42,47
869 1995 11 0 1 3,46 8,15 11,14 9,88 16 44,98
869 1995 12 0 2 3,48 7,97 11,04 12,01 21 43,35
869 1995 13 0 3 3,47 8,3 10,54 10,15 9 46,5
869 1995 14 0 4 3,61 8,2 10,63 8,6 17 45,22
870 1995 11 0 1 3,68 8,26 11,83 12,08 14 42,87
870 1995 12 0 2 3,4 8,13 11,49 10,7 16 44,55
870 1995 13 0 3 3,36 8,11 9,97 11,09 9 47,33
870 1995 14 0 4 3,48 7,72 10,18 10,13 15 46,68
871 1995 14 0 4 3,32 8,18 10,97 10,56 19 44,63
871 1995 11 0 1 3,6 8,62 10,78 12,5 16 42,74
871 1995 12 0 2 3,89 8,92 10,91 11,13 14 42,18
871 1995 13 0 3 3,47 8,46 11,6 9,44 20 43,44
872 1995 11 0 1 3,7 8,38 10,47 9,35 17 44,33
872 1995 12 0 2 3,47 8,24 10,38 10,68 10 46,27
872 1995 13 0 3 3,46 8,18 11,06 9,45 11 46,26
872 1995 14 0 4 3,57 8,07 10,57 7,62 16 46,38
873 1995 11 0 1 3,48 8,58 12,86 10,22 17 42,45
873 1995 12 0 2 3,32 8,01 10,56 12,35 8 46,7
873 1995 13 0 3 3,42 7,7 10,22 8,96 9 48,94
873 1995 14 0 4 3,38 7,91 10,38 9,53 15 46,8
874 1995 10 0 1 3,94 8,92 12,33 10,31 18 40,68
874 1995 11 0 2 3,54 8,22 11,1 13,3 19 42,48
874 1995 12 0 3 3,56 7,85 10,78 9,31 19 45,18
874 1995 13 0 4 3,34 7,99 10,11 9,84 14 47,09
875 1995 11 0 1 3,74 8,2 11,51 10,27 21 42,54
875 1995 12 0 2 3,63 8,28 10,29 9,69 14 45,35
875 1995 13 0 3 3,46 8,28 10,12 8,41 17 46,13
875 1995 14 0 4 3,51 8,02 10,03 10,3 16 45,8
876 1995 11 0 1 3,96 8,73 11,2 10,08 18 41,82
876 1995 12 0 2 3,6 8,02 11,07 12,2 13 44,29
876 1995 13 0 3 3,72 8,17 10,97 9,53 14 44,76
876 1995 14 0 4 3,78 8,17 10,38 9,37 14 45,12
877 1995 11 0 1 3,56 8,01 12,01 9,95 16 44,16
877 1995 12 0 2 3,33 8,14 10,8 11,74 11 45,86
877 1995 13 0 3 3,26 7,63 10,4 10,54 22 45,77
877 1995 14 0 4 3,12 7,38 9,3 8,25 12 51,64
878 1995 11 0 1 3,5 8 10,57 10,06 16 45,52
878 1995 12 0 2 3,3 7,56 9,92 9,37 16 48,14
878 1995 13 0 3 3,28 7,51 9,54 8,42 12 50,24
878 1995 14 0 4 3,23 8,23 10,51 9,48 16 46,4
879 1995 11 0 1 3,48 7,66 10,24 11,72 13 46,35
879 1995 12 0 2 3,23 7,65 10,59 8,63 19 47,32
879 1995 13 0 3 3,2 8,01 10,6 9,73 15 46,98
879 1995 14 0 4 3,1 7,74 9,93 8,61 14 49,47
880 1995 11 0 1 3,83 8,3 10,84 10,89 17 43,05
880 1995 12 0 2 3,7 8,41 12,5 10,52 19 41,83
880 1995 13 0 3 3,8 8,6 10,59 10,04 21 42,46
880 1995 14 0 4 3,58 8,3 11,12 10,01 17 44,05
881 1995 11 0 1 3,96 9,01 11,39 10,91 23 40,07
881 1995 12 0 2 3,81 8,21 10,28 11,24 21 42,8
881 1995 13 0 3 3,81 8,36 11,12 10,13 20 42,58
881 1995 14 0 4 3,73 8,52 11,43 9,4 14 43,77
882 1995 11 0 1 3,89 9,68 13,68 13,59 19 37,52
882 1995 12 0 2 3,64 8,61 11,03 11,02 18 42,73
882 1995 13 0 3 3,49 8,11 10,59 9,37 20 44,86
882 1995 14 0 4 3,31 7,68 9,91 11,52 8 48,51
883 1995 11 0 1 3,49 7,88 11,62 10,18 15 45,05
883 1995 12 0 2 3,4 8,08 10,84 10,65 19 44,6
883 1995 13 0 3 3,46 7,66 10,34 8,66 7 49,4
883 1995 14 0 4 3,16 7,89 10,27 7,87 22 47,12
884 1995 11 0 1 3,7 8,57 10,44 12,36 19 42,28
884 1995 12 0 2 3,47 7,91 13,18 8,64 11 45,33
884 1995 13 0 3 3,41 7,78 9,61 9,62 10 48,78
884 1995 14 0 4 3,18 7,51 10,3 8,8 7 50,93
885 1995 11 0 1 3,65 8,41 10,66 10,97 18 43,35
885 1995 12 0 2 3,55 8,14 9,59 9,5 17 45,98
885 1995 13 0 3 3,68 7,97 10,97 10,21 17 44,35
885 1995 14 0 4 3,26 7,58 9,4 8,22 17 49,19
886 1995 11 0 1 3,62 8,08 12,79 11,1 17 42,53
886 1995 12 0 2 3,52 8,49 10,78 11,39 16 43,72
886 1995 13 0 3 3,56 7,65 9,94 8,64 19 46,65
886 1995 14 0 4 3,26 7,78 10,66 7,37 17 48,01
887 1995 11 0 1 3,8 8,62 12,08 14,78 11 41,1
887 1995 12 0 2 3,61 8,04 10,91 10,07 15 44,97
887 1995 13 0 3 3,86 7,69 10,66 10,71 16 44,47
887 1995 14 0 4 3,41 7,78 11,41 13,63 16 43,85
888 1995 11 0 1 3,91 8,71 11,32 11,9 21 40,65
888 1995 12 0 2 3,88 8,34 11,68 11,48 13 42,66
888 1995 13 0 3 3,72 7,96 10,56 10,7 11 45,54
888 1995 14 0 4 3,41 8,01 11,17 13,53 19 43,1
889 1995 11 0 1 3,63 8,57 11,21 10,25 16 43,41
889 1995 12 0 2 3,57 8,22 11,03 9,41 15 44,99
889 1995 13 0 3 3,39 8,41 10,94 9,37 4 47,74
889 1995 14 0 4 3,39 8,5 11,28 10,87 15 44,18
890 1995 10 0 1 3,77 8,4 10,86 11,3 22 41,97
890 1995 11 0 2 3,58 8 12,21 9,71 21 43,11
890 1995 12 0 3 3,46 7,78 11,28 9,82 18 45,2
890 1995 13 0 4 3,33 7,9 10,44 11,88 18 45,12
891 1995 10 0 1 3,18 8,72 12,12 12 19 42,56
891 1995 11 0 2 3,79 8,62 11,76 10,09 23 41,24
891 1995 12 0 3 3,76 7,79 10,78 10,19 8 46,44
891 1995 13 0 4 3,56 8,19 10,66 12,12 21 42,95
892 1995 11 0 1 3,67 8,54 12,23 11,04 18 41,86
892 1995 12 0 2 3,72 9,75 12,44 9,38 19 40,16
892 1995 13 0 3 3,78 8,1 10,79 12,37 17 42,94
892 1995 14 0 4 3,48 8,63 11 10,78 8 45,3
893 1995 10 0 1 3,63 8,07 11,41 8,84 17 44,63
893 1995 11 0 2 3,47 7,91 10,36 9,45 16 46,3
893 1995 12 0 3 3,42 8,38 11,41 9,7 11 45,57
893 1995 13 0 4 3,17 8,41 11,6 8,24 15 46,16
894 1995 11 0 1 3,68 8,46 11,33 15,58 13 41,57
894 1995 12 0 2 3,57 8,23 11,13 10,86 15 44,19
894 1995 13 0 3 3,41 8,2 13,1 10,3 13 43,87
894 1995 14 0 4 3,28 7,44 9,46 8,85 10 50,74
895 1995 11 0 1 3,38 7,8 10,74 11,31 10 46,86
895 1995 12 0 2 3,29 7,77 10,14 9,38 12 48,44
895 1995 13 0 3 3,49 7,81 10,36 9,07 18 46,2
895 1995 14 0 4 3,34 8,07 10,41 8,38 13 47,66
896 1995 11 0 1 3,32 8,01 10,7 19,69 21 40,75
896 1995 12 0 2 3,18 7,63 9,69 10,65 17 47,74
896 1995 13 0 3 3,42 8,53 10,23 8,78 16 45,71
896 1995 14 0 4 3,21 8,01 10,28 9,53 14 47,56
897 1995 10 0 1 3,81 8,28 10,92 9,9 20 42,97
897 1995 11 0 2 3,89 8,24 9,96 9,68 16 44,39
897 1995 12 0 3 3,38 8,06 9,83 11,41 17 45,59
897 1995 13 0 4 3,5 7,97 10,23 7,43 16 47,25
898 1995 11 0 1 3,94 8,2 13,47 12,43 16 40,52
898 1995 12 0 2 3,74 8,19 10,94 11,08 17 43,37
898 1995 13 0 3 3,54 8,3 11,71 12,71 6 44,6
898 1995 14 0 4 3,44 8,06 10,93 10,63 14 45,45
899 1995 11 0 1 3,83 8,65 12,52 11,01 17 41,18
899 1995 12 0 2 3,43 8,47 12,19 12,02 16 42,69
899 1995 13 0 3 3,18 7,9 10,63 11,09 12 47,19
899 1995 14 0 4 3,2 7,99 11,4 8,97 19 45,84
900 1995 10 0 1 3,79 8,81 11,92 16,76 16 39,37
900 1995 11 0 2 3,68 7,92 10,07 12,05 15 44,69
900 1995 12 0 3 3,3 7,82 10,57 10,72 21 45,23
900 1995 13 0 4 3,12 7,85 10,32 10,72 12 48,03
901 1995 11 0 1 3,72 8,5 11,98 13,16 18 41,08
901 1995 12 0 2 3,5 8,1 10,32 10,9 13 45,74
901 1995 13 0 3 3,26 8,52 11,24 9,28 17 44,99
901 1995 14 0 4 3,1 7,79 10,65 10,46 19 46,5
902 1995 12 0 3 3,75 8,44 10,9 11,12 17 42,91
902 1995 10 0 1 3,47 8,57 11,41 10,69 18 43,2
902 1995 11 0 2 3,82 9,01 11,54 10,84 17 41,39
902 1995 13 0 4 3,38 7,98 10,07 9,7 8 48,44
903 1995 11 0 1 3,48 8,47 11,63 11,94 15 43,17
903 1995 12 0 2 3,26 7,97 11,01 11,7 19 44,64
903 1995 13 0 3 3,36 7,82 10,62 11 14 46,3
903 1995 14 0 4 3,41 8,33 10,68 10,11 13 45,71
904 1995 10 0 1 3,19 8,78 12,22 11,78 15 43,18
904 1995 12 0 3 3,78 8,08 11,12 9,32 11 45,31
904 1995 11 0 2 3,77 8,62 11,66 14,66 14 41,03
904 1995 13 0 4 3,61 8,24 10,96 10,9 15 44,16
905 1995 11 0 1 3,57 8,15 11,64 13,13 21 41,82
905 1995 12 0 2 3,42 8,12 11,04 9,64 18 44,98
905 1995 13 0 3 3,4 7,88 10,26 9,58 15 46,87
905 1995 14 0 4 3,04 7,28 9,88 9,76 13 50,42
906 1995 11 0 1 3,82 8,24 13,52 13,1 19 40,01
906 1995 12 0 2 3,83 8,71 12,41 11,81 21 40,18
906 1995 13 0 3 3,54 8,14 13,02 11,1 11 43,62
906 1995 14 0 4 3,36 7,61 11,66 10,69 18 45,14
907 1995 11 0 1 3,87 8,78 11,08 14,98 18 40,1
907 1995 12 0 2 3,87 8,49 10,87 9,49 15 43,56
907 1995 13 0 3 3,66 8,35 10,92 11,14 20 42,78
907 1995 14 0 4 3,58 7,87 10,41 9,88 8 47,46
908 1995 11 0 1 3,47 7,9 13,46 12,37 17 42,26
908 1995 12 0 2 3,41 7,21 10,23 10,39 22 46,28
908 1995 13 0 3 3,29 7,78 10,38 12,31 18 45,34
908 1995 14 0 4 3,23 7,51 10,08 11,06 14 47,9
909 1995 11 0 1 3,57 9,32 11,23 10,28 19 41,74
909 1995 12 0 2 3,54 8,82 10,47 9,1 16 44,37
909 1995 13 0 3 3,44 7,93 10,1 10,72 17 45,74
909 1995 14 0 4 3,52 8,48 10,7 11,15 18 43,54
910 1995 11 0 1 3,87 8,66 12 12,87 13 41,33
910 1995 12 0 2 3,84 7,99 11,54 13,5 20 41,37
910 1995 13 0 3 3,42 7,9 10,1 10,83 19 45,4
910 1995 14 0 4 3,46 7,64 10,43 15,09 10 45,23
911 1995 11 0 1 3,44 8,38 10,68 9,62 19 44,52
911 1995 12 0 2 3,41 8,02 10,6 10,65 15 45,69
911 1995 13 0 3 3,68 7,53 9,91 8,34 17 47,07
911 1995 14 0 4 3,51 7,68 10,07 9,49 17 46,65
912 1995 10 0 1 3,57 8,36 12,5 10,96 19 42,13
912 1995 11 0 2 3,49 7,6 10,96 11,84 17 44,92
912 1995 12 0 3 3,62 8,12 9,91 9,75 15 45,79
912 1995 13 0 4 3,17 7,32 10,49 8,76 20 48,06
913 1995 11 0 1 3,38 8,39 12,23 13,56 23 41,06
913 1995 12 0 2 3,68 7,81 11,29 13,47 20 42,34
913 1995 13 0 3 3,78 7,72 11 10,34 17 44,39
913 1995 14 0 4 3,48 7,62 12,03 11,25 19 43,94
914 1995 11 0 1 3,4 8,2 11,17 10,76 19 44,06
914 1995 12 0 2 3,44 8,07 10,51 10,33 12 46,36
914 1995 13 0 3 3,22 7,57 10,17 9,47 21 47,02
914 1995 14 0 4 3,2 7,7 10,01 8,57 20 47,68
915 1995 11 0 1 3,68 8,78 11,76 11,31 15 42,19
915 1995 12 0 2 3,37 8,35 11,52 9,76 11 45,68
915 1995 13 0 3 3,14 8,13 10,53 9,75 22 45,51
915 1995 14 0 4 3,27 7,78 10,2 9,39 8 49,39
916 1995 11 0 1 3,34 8,66 11,38 12,08 19 42,68
916 1995 12 0 2 3,24 8,38 11,07 10,08 19 44,67
916 1995 13 0 3 2,8 7,73 10,38 8,28 15 50,27
916 1995 14 0 4 3,1 7,73 9,66 8,32 22 48,02
917 1995 11 0 1 3,64 8,62 10,11 10,66 14 44,35
917 1995 12 0 2 3,76 7,9 10,76 11,07 17 43,97
917 1995 13 0 3 3,52 7,91 9,59 9,75 18 46,22
917 1995 14 0 4 3,68 7,54 9,5 12,22 19 45
918 1995 10 0 1 3,91 8,83 11,44 13,81 19 39,97
918 1995 11 0 2 3,75 7,92 10,52 10,3 16 44,72
918 1995 12 0 3 3,64 8,12 10,97 10,25 16 44,39
918 1995 13 0 4 3,53 7,64 10,22 9,35 12 47,71
919 1995 12 0 2 3,64 8,33 11,44 10,64 21 42,52
919 1995 11 0 1 3,78 8,84 11,32 13,53 21 40,18
919 1995 13 0 3 3,78 8 11,19 10,87 19 43,11
919 1995 14 0 4 3,46 8,16 10,88 8,81 12 46,57
920 1995 11 0 1 3,4 7,93 11,91 11,49 15 44,4
920 1995 12 0 2 3,49 7,78 11,88 12,3 9 45,21
920 1995 13 0 3 3,2 7,33 14,08 9,94 14 45,4
920 1995 14 0 4 3,13 7,57 11,12 9,6 14 48
921 1995 11 0 1 3,72 9,5 11,47 10,89 17 40,93
921 1995 12 0 2 3,54 8,43 10,87 10,07 25 42,61
921 1995 13 0 3 3,32 8,46 10,86 10,81 13 45,28
921 1995 14 0 4 3,1 8,51 10,1 8,11 18 46,97
922 1995 11 0 1 3,55 8,92 11,07 9,98 17 43,09
922 1995 12 0 2 3,54 8,11 11,63 10,36 18 43,77
922 1995 13 0 3 3,5 8,64 12,08 11,55 11 43,39
922 1995 14 0 4 3,24 7,94 11,09 9,6 9 47,94
923 1995 11 0 1 3,65 8,68 12,28 11,8 21 40,83
923 1995 12 0 2 3,52 8,11 10,52 14,04 18 43,02
923 1995 13 0 3 3,58 9,56 13,1 11,88 12 40,56
923 1995 14 0 4 3,38 8,11 11,68 10,78 14 44,86
924 1995 11 0 1 3,78 8,63 10,89 10,71 9 44,18
924 1995 12 0 2 3,68 8,25 10,39 8,76 12 46,03
924 1995 13 0 3 3,44 7,79 10,56 8,59 16 46,94
924 1995 14 0 4 3,36 8,11 9,92 9,97 24 44,77
925 1995 10 0 1 4,01 8,66 11,81 12,24 13 41,31
925 1995 11 0 2 3,92 8,62 10,76 10,04 20 42,1
925 1995 12 0 3 3,71 7,87 10,3 8,61 20 45,16
925 1995 13 0 4 3,56 8,12 10,72 9,5 20 44,43
926 1995 10 0 1 3,72 8,6 11,23 10,6 14 43,26
926 1995 11 0 2 3,43 8,34 11,08 9,02 14 45,61
926 1995 12 0 3 3,44 8,18 10,08 11,6 10 46,3
926 1995 13 0 4 3,54 8,07 9,92 9,37 19 45,52
927 1995 11 0 1 3,54 8,01 11,38 10,72 18 43,98
927 1995 12 0 2 3,38 7,96 11,17 11,51 15 45,01
927 1995 13 0 3 3,36 8,01 11,04 10 17 45,43
927 1995 14 0 4 3,31 8,38 11,06 10,81 19 44,1
928 1995 11 0 1 3,63 8,28 11,54 11,5 19 42,55
928 1995 12 0 2 3,88 8,03 10,86 9,8 18 43,65
928 1995 13 0 3 3,47 8,02 10,68 13,13 18 43,64
928 1995 14 0 4 3,36 7,78 11,2 7,12 20 46,59
929 1995 11 0 1 3,59 8,23 13,1 11,61 13 42,64
929 1995 12 0 2 3,68 8,05 11,68 10,41 16 43,73
929 1995 13 0 3 3,51 8,22 10,38 11,07 18 44,34
929 1995 14 0 4 3,54 7,57 11,06 10,56 13 46,19
930 1995 11 0 1 3,6 7,02 10,62 12,27 17 45,73
930 1995 12 0 2 3,42 7,48 11,08 12,45 21 44,2
930 1995 13 0 3 3,38 7,68 9,9 10,16 15 47,39
930 1995 14 0 4 3,38 7,33 9,63 10,62 13 48,61
931 1995 11 0 1 3,83 8,29 10,46 13,01 16 42,6
931 1995 12 0 2 3,68 8,18 10,59 11,51 17 43,66
931 1995 13 0 3 3,62 8,04 10,97 9,32 17 44,85
931 1995 14 0 4 3,46 8,06 9,78 10,95 23 44,36
932 1995 11 0 1 3,88 8,66 11,9 14,58 18 39,87
932 1995 12 0 2 4,01 8,8 11,46 10,75 17 41,26
932 1995 13 0 3 3,62 8,24 10,91 10,63 10 45,3
932 1995 14 0 4 3,28 8,35 10,34 7,78 20 46,15
933 1995 11 0 1 3,69 8,24 10,68 9,92 24 42,86
933 1995 12 0 2 3,93 7,97 10,5 12,32 14 43,48
933 1995 13 0 3 3,57 8,29 10,31 10,85 10 45,78
933 1995 14 0 4 3,38 7,83 9,92 10,14 10 48,2
934 1995 11 0 1 3,68 8,58 10,97 10,66 17 43,04
934 1995 12 0 2 3,61 8,36 10,21 9,59 22 43,79
934 1995 13 0 3 3,4 8,3 10,82 9,85 20 44,39
934 1995 14 0 4 3,47 8,21 9,82 9,22 13 46,95
935 1995 11 0 1 3,65 8,7 10,58 11,41 13 43,64
935 1995 12 0 2 3,47 8,1 10,66 9,81 13 46,11
935 1995 13 0 3 3,35 8,11 10,13 11,13 15 45,9
935 1995 14 0 4 3,14 7,62 9,94 9,83 10 49,83
936 1995 11 0 1 3,73 8,69 10,28 10,35 19 42,98
936 1995 12 0 2 3,58 8,4 10,56 8,88 9 46,53
936 1995 13 0 3 3,47 7,97 9,61 10,25 18 46,01
936 1995 14 0 4 3,37 7,73 9,56 7,98 11 49,83
937 1995 10 0 1 3,57 8,32 12,13 11,44 21 41,9
937 1995 11 0 2 3,62 8,29 11,45 10,15 16 43,8
937 1995 12 0 3 3,46 8,58 10,41 10,59 15 44,63
937 1995 13 0 4 3,42 8,17 10,44 8,46 13 47,07
938 1995 11 0 1 3,57 8,68 11,46 11,73 17 42,38
938 1995 12 0 2 3,6 8,33 10,28 10 12 45,63
938 1995 13 0 3 3,51 8,9 10,85 9,9 12 44,43
938 1995 14 0 4 3,23 7,82 10,91 11 14 46,52
939 1995 11 0 1 3,9 8,04 10,13 10,24 17 44,13
939 1995 12 0 2 3,88 8,72 11,06 10,9 9 43,47
939 1995 13 0 3 3,58 8,37 10,23 8,5 13 46,22
939 1995 14 0 4 3,56 7,94 10,42 8,2 13 47,17
940 1995 11 0 1 3,62 8,61 12,97 11,58 22 40,48
940 1995 12 0 2 3,61 8,16 11,07 10,15 20 43,6
940 1995 13 0 3 3,46 7,95 11,83 9,95 14 45,17
940 1995 14 0 4 3,41 7,77 10,44 8,34 15 47,57
941 1995 10 0 1 3,79 8,34 11,73 12,21 15 42,22
941 1995 11 0 2 3,68 8,35 10,83 10,17 17 43,78
941 1995 12 0 3 3,54 8,03 10,56 9,2 25 43,96
941 1995 13 0 4 3,44 8,31 10,71 10,28 17 44,72
942 1995 11 0 1 3,68 7,86 11,8 11,02 17 43,51
942 1995 12 0 2 3,64 7,98 11,97 10,75 21 42,68
942 1995 13 0 3 3,57 7,98 10,44 10,26 22 44,13
942 1995 14 0 4 3,28 8,17 12,79 7,63 15 45,51
943 1995 11 0 1 3,81 8,96 12,63 11,65 17 40,42
943 1995 12 0 2 3,64 8,03 11,66 14,11 20 41,56
943 1995 13 0 3 3,58 8,07 10,84 11,7 19 43,53
943 1995 14 0 4 3,78 8,32 11,13 10,35 18 43,01
944 1995 11 0 1 3,72 8,78 10,9 11,69 17 42,17
944 1995 12 0 2 3,44 8,24 10,29 11,06 17 44,81
944 1995 13 0 3 3,39 8,07 9,16 9,16 17 47,3
944 1995 14 0 4 3,22 8,33 10,5 10,42 18 45,35
945 1995 11 0 1 3,68 8,06 11,68 10,3 21 42,83
945 1995 12 0 2 3,57 7,78 10,88 10,79 18 44,68
945 1995 13 0 3 3,31 8,11 10,97 9,41 16 45,98
945 1995 14 0 4 3,21 8,47 11,12 10,98 19 44,14
946 1995 11 0 1 3,9 8,38 11,86 12,49 17 41,27
946 1995 12 0 2 3,59 7,59 12,28 10,9 13 44,76
946 1995 13 0 3 3,38 7,91 10,72 11,03 11 46,58
946 1995 14 0 4 3,2 7,94 11,51 11,46 9 46,7
947 1995 11 0 1 4,17 9,17 11,32 10,27 15 40,84
947 1995 12 0 2 3,69 8,38 9,82 11,97 16 43,85
947 1995 13 0 3 3,57 8,36 10,64 9,91 10 45,84
947 1995 14 0 4 3,58 8,59 10,73 9,11 12 45,26
948 1995 11 0 1 3,52 7,54 11,8 11,03 20 44,04
948 1995 12 0 2 3,33 7,38 10,35 12,53 16 46,31
948 1995 13 0 3 2,91 7,53 9,89 9,93 15 49,78
948 1995 14 0 4 3,07 7,66 9,92 8,26 23 47,85
949 1995 11 0 1 3,21 7,68 11,41 12,2 22 44,2
949 1995 12 0 2 3,28 7,34 10,59 9,91 18 47,31
949 1995 13 0 3 3,12 7,89 10,16 10,75 14 47,62
949 1995 14 0 4 3,08 7,89 10,38 8,07 15 48,84
950 1995 11 0 1 3,6 8,7 11,83 12,74 15 41,9
950 1995 12 0 2 3,4 7,84 10,8 9,36 17 46,15
950 1995 13 0 3 3,47 8,34 10,26 9,09 20 44,9
950 1995 14 0 4 3,25 7,99 10,34 8,35 14 48,04
951 1995 11 0 1 3,31 7,56 11 10,66 19 45,78
951 1995 12 0 2 3,33 7,91 11,23 9,96 16 45,8
951 1995 13 0 3 3,5 7,89 10,34 9,5 17 46,02
951 1995 14 0 4 3,23 7,44 10,48 9,63 17 47,78
952 1995 11 0 1 3,38 7,66 11,07 9,75 15 46,58
952 1995 12 0 2 3,42 7,99 10,41 9,34 13 46,99
952 1995 13 0 3 3,38 7,66 10,21 8,65 18 47,28
952 1995 14 0 4 3,28 7,24 9,86 8,52 1 53,46
953 1995 11 0 1 3,49 8,07 11,68 11 17 43,86
953 1995 12 0 2 3,26 7,96 11,5 10,09 17 45,45
953 1995 13 0 3 3,21 7,89 10,96 8,97 17 46,82
953 1995 14 0 4 2,97 7,46 10,47 14,68 16 46,27
954 1995 11 0 1 3,52 8,9 13,36 10,53 16 41,48
954 1995 12 0 2 3,68 8,51 12,3 10,92 21 41,36
954 1995 13 0 3 3,58 8,17 12,3 11,73 19 42,24
954 1995 14 0 4 3,39 7,73 11,61 13,08 15 44,3
955 1995 11 0 1 3,52 9,06 11,04 8,53 13 44,39
955 1995 12 0 2 3,49 8,96 11,36 9,35 21 42,54
955 1995 13 0 3 3,3 7,86 9,59 9,85 20 46,66
955 1995 14 0 4 3,31 8,68 10,12 8,13 19 45,61
956 1995 11 0 1 3,57 9,07 12,66 9,28 17 41,9
956 1995 12 0 2 3,56 8,98 12,64 9,8 22 41,01
956 1995 13 0 3 3,28 7,55 10,52 10,5 25 45,16
956 1995 14 0 4 3,25 8,59 11,74 10,4 13 44,74
957 1995 11 0 1 3,74 7,38 10,56 10,6 17 45,41
957 1995 12 0 2 3,54 7,48 12,48 9,4 11 46,14
957 1995 13 0 3 3,52 7,47 10,14 10,82 20 45,65
957 1995 14 0 4 3,28 7,57 11,28 8,88 21 46,11
958 1995 11 0 1 3,78 8,82 11,94 11,11 15 41,77
958 1995 12 0 2 3,76 8,6 11,65 9,86 12 43,52
958 1995 13 0 3 3,62 8,78 10,3 9,55 16 44,1
958 1995 14 0 4 3,66 8,33 10,47 8,77 17 44,84
959 1995 11 0 1 3,81 8,47 10,95 12,1 17 42,2
959 1995 12 0 2 3,23 8,32 10,66 12,96 15 44,57
959 1995 13 0 3 3,83 9,22 11,47 11,6 15 41,11
959 1995 14 0 4 3,39 8,29 10,16 10,6 16 45,44
960 1995 11 0 1 3,72 8,38 11,61 12,05 17 42,17
960 1995 12 0 2 3,61 8,5 12,72 10,51 20 41,63
960 1995 13 0 3 3,51 7,86 10,46 10,78 19 44,89
960 1995 14 0 4 3,36 7,78 9,98 8,97 15 47,83
961 1995 11 0 1 3,76 7,91 11,34 12,05 20 42,5
961 1995 12 0 2 3,76 8,06 10,47 10,5 22 43,22
961 1995 13 0 3 3,69 7,88 9,72 10,48 19 44,98
961 1995 14 0 4 3,33 7,64 9,16 10,31 24 46,27
962 1995 11 0 1 3,63 8,42 13,07 9,67 23 41,29
962 1995 12 0 2 3,83 8,17 10,42 9,26 16 44,56
962 1995 13 0 3 3,73 8,23 9,32 9,01 23 44,42
962 1995 14 0 4 3,46 7,82 10,5 9,22 17 46,31
963 1995 11 0 1 3,42 8,07 10,57 12,14 18 44,26
963 1995 12 0 2 3,54 7,92 10,92 13,11 18 43,4
963 1995 13 0 3 3,47 7,97 10,23 10,09 18 45,55
963 1995 14 0 4 3,2 8,14 10,01 15,32 16 44,22
964 1995 11 0 1 3,64 8,04 10,01 13,54 22 42,63
964 1995 12 0 2 3,6 7,84 9,57 11,7 18 45,1
964 1995 13 0 3 3,56 7,76 10,07 11,04 11 46,79
964 1995 14 0 4 3,18 7,71 9,97 11,71 17 46,75
965 1995 11 0 1 3,71 8,23 10,65 9,73 18 44,05
965 1995 12 0 2 3,5 8,28 10,66 9,21 19 44,72
965 1995 13 0 3 3,56 8,43 10,59 8,99 17 44,8
965 1995 14 0 4 3,42 8,47 9,61 8,82 17 46,13
966 1995 11 0 1 3,51 7,83 10,64 11,4 20 44,3
966 1995 12 0 2 3,47 7,71 10,26 11,31 16 45,84
966 1995 13 0 3 3,44 7,93 9,97 8,76 18 46,65
966 1995 14 0 4 3,27 8,08 10,28 8,76 17 46,93
967 1995 11 0 1 3,8 8,19 11,01 15,18 18 41,19
967 1995 12 0 2 3,54 8,04 10,93 10,07 19 44,4
967 1995 13 0 3 3,5 7,98 9,94 10,02 25 44,29
967 1995 14 0 4 3,43 8,17 9,8 10,99 15 45,85
968 1995 11 0 1 3,97 8,53 11,41 12,63 19 40,74
968 1995 12 0 2 3,84 8,5 11,14 9,69 15 43,34
968 1995 13 0 3 3,78 8,46 10,87 10,09 12 44,22
968 1995 14 0 4 3,78 8,87 10,68 7,62 19 43,43
969 1995 11 0 1 3,77 8,48 11,56 13,04 17 41,47
969 1995 12 0 2 3,63 8,11 10,4 10,8 14 45,04
969 1995 13 0 3 3,46 8,17 10,26 9,2 16 46,04
969 1995 14 0 4 3,38 8,18 9,8 8,73 13 47,64
970 1995 11 0 1 3,82 8,86 12,28 12,81 18 40,17
970 1995 12 0 2 3,64 8,21 12,62 10,2 19 42,4
970 1995 13 0 3 3,43 8,29 11,69 11,13 18 43,41
970 1995 14 0 4 3,3 8,64 11,5 8,36 21 44,06
971 1995 11 0 1 3,69 8,51 11,69 12,22 23 40,89
971 1995 12 0 2 3,69 8,14 11,02 9,68 19 43,82
971 1995 13 0 3 3,78 8,36 10,98 11,02 11 44,08
971 1995 14 0 4 3,3 7,59 9,91 9,79 25 45,88
972 1995 11 0 1 3,68 8,65 12,38 9,92 18 42,01
972 1995 12 0 2 3,71 8,23 10,78 11,93 17 43,13
972 1995 13 0 3 3,34 8,46 10,59 8,62 12 46,77
972 1995 14 0 4 3,66 8,44 10,51 9,08 17 44,45
973 1995 10 0 1 3,56 8,18 10,87 11,78 15 44,1
973 1995 11 0 2 3,57 8,38 11,32 8,94 21 43,51
973 1995 12 0 3 3,36 8,22 12,75 10,38 17 43,47
973 1995 13 0 4 3,28 8,14 10,9 10,72 15 45,64
974 1995 10 0 1 3,83 8,72 11,02 12,5 21 40,83
974 1995 11 0 2 3,66 8,18 10,79 9,09 19 44,31
974 1995 12 0 3 3,5 8,16 10,39 9,29 20 44,93
974 1995 13 0 4 3,52 8,1 9,78 9,61 13 46,82
975 1995 11 0 1 3,78 8,52 11,13 12,76 15 42,15
975 1995 12 0 2 3,54 8,01 10,69 9,89 16 45,34
975 1995 13 0 3 3,38 7,68 10,67 9,59 18 46,33
975 1995 14 0 4 3,24 7,74 10,09 8,16 19 47,81
976 1995 11 0 1 3,96 8,32 12,19 11,69 16 41,45
976 1995 12 0 2 3,6 8,18 11,47 10,81 13 44,33
976 1995 13 0 3 3,78 8,78 11,07 10,54 23 41,31
976 1995 14 0 4 3,66 8,23 10,57 10,96 18 43,72
977 1995 11 0 1 4,07 8,98 12,98 11,76 11 40,36
977 1995 12 0 2 3,65 8,02 10,68 10,41 17 44,49
977 1995 13 0 3 3,5 8,42 10,48 8,97 19 44,72
977 1995 14 0 4 3,44 8,05 9,57 8,65 20 46,39
978 1995 11 0 1 3,71 8,53 11,29 11,21 17 42,55
978 1995 12 0 2 3,64 8,28 10,74 10,06 21 43,4
978 1995 13 0 3 3,49 8,12 10,34 10,1 22 44,3
978 1995 14 0 4 3,36 8,38 10,3 8,27 15 46,65
979 1995 11 0 1 3,77 8,72 10,86 10,04 11 44
979 1995 12 0 2 3,74 9 11,5 10,64 15 42,11
979 1995 13 0 3 3,63 8,59 10,87 10,41 22 42,46
979 1995 14 0 4 3,36 8,38 9,63 10,62 11 46,88
980 1995 11 0 1 3,68 8,17 10,79 10,89 15 44,19
980 1995 12 0 2 3,52 8,22 10,07 10,53 15 45,42
980 1995 13 0 3 3,46 7,79 11,32 16,38 16 42,5
980 1995 14 0 4 3,32 7,89 9,85 9,68 7 49,35
981 1995 11 0 1 3,48 7,96 11,28 10,99 18 44,23
981 1995 12 0 2 3,4 8,26 10,97 9,37 16 45,38
981 1995 13 0 3 3,52 7,8 10,6 9,79 14 46,39
981 1995 14 0 4 3,4 7,9 10,81 10,34 12 46,59
982 1995 11 0 1 3,8 9,12 11,68 9,69 12 42,54
982 1995 12 0 2 3,54 8,54 11,06 9,87 21 43,1
982 1995 13 0 3 3,28 7,98 10,38 8,27 14 47,95
982 1995 14 0 4 3,46 7,84 10,47 8,61 17 46,61
983 1995 11 0 1 3,78 8,38 11,48 11,08 21 41,79
983 1995 12 0 2 3,58 7,94 11,06 9,14 17 45,19
983 1995 13 0 3 3,38 7,72 11,43 9,41 17 45,89
983 1995 14 0 4 3,17 7,66 11,28 9,04 13 48,03
984 1995 11 0 1 3,49 8,43 11,94 10,84 13 43,85
984 1995 12 0 2 3,58 8,47 11,36 10,77 17 43,21
984 1995 13 0 3 3,6 8,44 11,28 9,68 17 43,76
984 1995 14 0 4 3,29 7,98 10,16 9,35 11 48,21
985 1995 11 0 1 3,54 8,24 11,91 11,96 11 43,92
985 1995 12 0 2 3,42 8,42 11,73 12,11 17 42,93
985 1995 13 0 3 3,53 8,08 10,39 11,35 15 44,99
985 1995 14 0 4 3,34 7,94 10,38 8,7 21 46,03
986 1995 11 0 1 3,66 8,91 13,04 12,47 23 39,37
986 1995 12 0 2 3,68 8,36 12,59 10,6 19 41,88
986 1995 13 0 3 3,44 8,21 11,07 10,97 16 44,48
986 1995 14 0 4 3,36 8,06 12,28 9,53 21 43,76
987 1995 11 0 1 3,78 9,33 12,82 12,54 19 39,17
987 1995 12 0 2 3,52 9,09 12,63 13,05 16 40,66
987 1995 14 0 4 2,96 8,4 11,07 9,9 16 46,35
987 1995 13 0 3 3,24 9,17 11,99 11,1 17 42,46
988 1995 11 0 1 3,57 8,17 11,33 9,7 25 42,78
988 1995 12 0 2 3,24 7,68 9,83 9,37 11 49,4
988 1995 13 0 3 3,36 7,59 10,16 11,12 14 47,12
988 1995 14 0 4 3,26 7,73 10,16 8,45 8 50,16
989 1995 10 0 1 3,68 8,68 11,33 11,58 18 42,02
989 1995 11 0 2 3,74 9,54 11,87 11,24 19 40,08
989 1995 12 0 3 3,46 8,46 10,73 8,77 15 45,49
989 1995 13 0 4 3,4 8,52 10,78 10,09 15 44,89
990 1995 11 0 1 3,8 8,9 11,01 10,91 11 43,07
990 1995 12 0 2 3,56 7,82 10,7 11,26 14 45,37
990 1995 13 0 3 3,48 7,98 11,34 8,53 13 46,39
990 1995 14 0 4 3,32 8,08 11,2 10,43 11 46,35
991 1995 11 0 1 3,81 8,96 12,02 11,47 14 41,42
991 1995 12 0 2 3,69 8,46 11,57 13,11 14 42,24
991 1995 13 0 3 3,57 8,12 10,74 10,21 9 46,29
991 1995 14 0 4 3,51 8,49 10,86 10,92 18 43,53
992 1995 11 0 1 3,74 8,77 11,6 10,34 20 41,67
992 1995 12 0 2 3,54 8,48 11,06 11,65 20 42,6
992 1995 13 0 3 3,58 8,01 10,42 9,82 11 46,53
992 1995 14 0 4 3,48 7,94 10,84 10,02 13 46,14
993 1995 11 0 1 3,54 8,23 11,4 10,98 16 43,83
993 1995 12 0 2 3,52 8,41 11,57 10,61 20 42,86
993 1995 13 0 3 3,53 8,02 11,21 11,13 16 44,33
993 1995 14 0 4 3,12 8,09 11,06 10,98 18 45,42
994 1995 11 0 1 3,38 8,17 11,41 11,15 21 43,43
994 1995 12 0 2 3,48 8,5 11,64 10,21 11 44,68
994 1995 13 0 3 3,42 8,07 11,49 9,62 21 44,12
994 1995 14 0 4 3,26 7,97 10,88 8,9 19 46,15
995 1995 13 0 3 3,08 8,22 11,53 9,65 12 46,86
995 1995 11 0 1 3,54 8,66 11,6 11,17 13 43,39
995 1995 12 0 2 3,38 8,07 10,29 10,78 18 45,28
995 1995 14 0 4 3,18 8,24 10,38 9,4 13 47,39
996 1995 11 0 1 3,73 8,32 11,04 10,68 17 43,27
996 1995 12 0 2 3,57 8,31 10,97 9,53 13 45,21
996 1995 13 0 3 3,56 8,78 10,5 7,56 17 44,9
996 1995 14 0 4 3,33 8,17 9,84 6,65 10 49,73
997 1995 10 0 1 3,74 9,06 11,59 9,9 19 41,56
997 1995 11 0 2 3,51 8,07 10,5 8,81 14 46,47
997 1995 12 0 3 3,41 8,02 10,53 7,73 12 47,96
997 1995 13 0 4 3,25 8,06 10,09 8,82 15 47,64
998 1995 11 0 1 3,38 8,66 11,84 11,2 22 42,05
998 1995 12 0 2 3,65 8,18 14,04 10,83 20 40,97
998 1995 13 0 3 3,57 8,31 11,4 11,31 5 45,62
998 1995 14 0 4 3,5 7,76 10,49 9,89 20 45,32
999 1995 11 0 1 3,44 8,52 12,28 12,61 18 41,89
999 1995 12 0 2 3,63 8,78 10,66 12,79 18 41,98
999 1995 13 0 3 3,29 8,18 10,6 10,28 13 46,43
999 1995 14 0 4 3,13 8,44 11,02 8,95 5 48,65
1000 1995 11 0 1 3,94 8,9 11,86 9,2 13 42,37
1000 1995 12 0 2 3,75 8,27 10,68 8,32 12 45,71
1000 1995 13 0 3 3,73 8,28 10,88 7,99 12 45,76
1000 1995 14 0 4 3,66 8,13 10,22 7,27 12 47,29
1001 1995 11 0 1 3,63 8,58 12,5 10 21 41,64
1001 1995 12 0 2 3,6 8,32 10,62 9,12 12 45,8
1001 1995 13 0 3 3,71 8,01 11,52 8,6 14 45,1
1001 1995 14 0 4 3,57 8,12 10,28 8,29 16 46,18
1002 1995 10 0 1 3,78 8,51 11,54 10,02 12 43,63
1002 1995 11 0 2 3,79 8,01 10 8,45 10 47,05
1002 1995 12 0 3 3,58 8,18 9,68 8,06 15 46,89
1002 1995 13 0 4 3,56 7,81 9,93 7,36 11 48,84
1003 1995 11 0 1 3,59 7,84 10,42 12,34 15 44,72
1003 1995 12 0 2 3,4 7,93 10,57 11,35 14 45,79
1003 1995 13 0 3 3,34 7,94 10,88 9,85 14 46,49
1003 1995 14 0 4 3,32 8,12 10,28 9,74 16 46,36
1004 1995 10 0 1 3,52 8,36 11,32 11,06 18 43,31
1004 1995 11 0 2 3,46 8,42 11,18 9,95 16 44,41
1004 1995 12 0 3 3,31 8 10,75 9,74 18 45,8
1004 1995 13 0 4 3,07 8,23 10,54 10,05 11 47,79
1005 1995 11 0 1 3,42 7,99 10,78 10,92 14 45,64
1005 1995 12 0 2 3,41 7,78 10,78 9,1 16 46,6
1005 1995 13 0 3 3,06 7,7 10,68 8,92 10 49,77
1005 1995 14 0 4 3,04 7,86 11,02 8,55 14 48,41
1006 1995 11 0 1 3,72 8,36 12,07 13,37 20 40,81
1006 1995 12 0 2 3,38 8,14 11,6 12,08 18 43,48
1006 1995 13 0 3 3,3 7,98 10,9 9,44 17 46,11
1006 1995 14 0 4 3,18 7,68 11,6 12,22 19 44,74
1007 1995 11 0 1 3,62 7,91 11,2 12,82 14 43,83
1007 1995 12 0 2 3,57 8,18 12,28 11,89 19 42,19
1007 1995 13 0 3 3,56 7,62 11 10,56 18 45,03
1007 1995 14 0 4 3,48 7,65 10,59 10,63 19 45,36
1008 1995 11 0 1 3,7 8,38 11,48 10,92 16 43,01
1008 1995 12 0 2 3,93 8,86 10,82 8,8 14 43,25
1008 1995 13 0 3 3,6 8,64 10,66 10,87 20 42,78
1008 1995 14 0 4 3,73 8,14 11,48 8,87 14 44,68
1009 1995 10 0 1 3,76 8,32 12,98 10,19 21 41,25
1009 1995 11 0 2 3,63 8,41 10,94 9,64 21 43,24
1009 1995 12 0 3 3,41 8,07 11,28 9,45 12 46,25
1009 1995 13 0 4 3,38 8,07 10,78 9,84 10 47,05
1010 1995 10 0 1 3,79 7,5 11,22 11,24 13 44,95
1010 1995 11 0 2 3,6 8,5 11,76 9,35 15 43,8
1010 1995 12 0 3 3,6 8,35 11,12 9,13 11 45,52
1010 1995 13 0 4 3,56 8,44 10,97 9,32 6 46,58
1011 1995 11 0 1 3,78 9,26 12,12 13,1 18 39,67
1011 1995 12 0 2 3,51 8,46 11 11,29 16 43,69
1011 1995 13 0 3 3,67 8,6 10,44 9,55 16 44,15
1011 1995 14 0 4 3,34 8,58 10,78 8,72 16 45,46
1012 1995 11 0 1 3,52 8,42 11,6 9,96 15 44,06
1012 1995 12 0 2 3,38 7,96 10,73 10,28 18 45,37
1012 1995 13 0 3 3,48 8,39 10,53 9,66 17 44,87
1012 1995 14 0 4 3,47 8,1 10,28 15,14 13 43,84
1013 1995 11 0 1 3,88 8,47 11,23 13,32 23 40,28
1013 1995 12 0 2 3,5 8,18 10,68 11,47 21 43,44
1013 1995 13 0 3 3,2 7,97 10,29 10,03 9 48,56
1013 1995 14 0 4 3,28 8,07 10,12 10,35 19 45,8
1014 1995 11 0 1 3,41 7,96 11,36 9,72 19 44,81
1014 1995 12 0 2 3,48 8,64 10,84 9,99 15 44,39
1014 1995 13 0 3 3,23 8,04 10,49 10,24 25 44,55
1014 1995 14 0 4 3,26 8,08 9,7 8,8 22 46,37
1015 1995 11 0 1 3,52 8,14 11,52 17,67 21 40,23
1015 1995 12 0 2 3,46 8,06 11,46 11,19 18 43,87
1015 1995 13 0 3 3,34 7,87 13,8 10,2 22 42,51
1015 1995 14 0 4 3,11 7,82 10,83 9,21 19 46,9
1016 1995 11 0 1 3,64 8,8 11,89 12,31 21 40,74
1016 1995 12 0 2 3,69 8,33 11,3 9,76 12 44,57
1016 1995 13 0 3 3,53 8,19 10,9 10,34 12 45,46
1016 1995 14 0 4 3,52 8,41 10,57 8,6 5 47,77
1017 1995 11 0 1 3,83 7,96 10,54 12,66 20 42,53
1017 1995 12 0 2 3,8 7,87 8,76 10,03 15 46,49
1017 1995 13 0 3 3,81 8,81 10,49 11,04 13 43,16
1017 1995 14 0 4 3,62 7,97 10,09 9,6 18 45,38
1018 1995 10 0 1 3,81 8,28 11,2 11,53 17 42,59
1018 1995 11 0 2 3,62 9,07 11,53 11,18 18 41,58
1018 1995 12 0 3 3,6 8,42 11,47 12,19 13 43,26
1018 1995 13 0 4 3,51 8,34 10,57 9,28 16 45,22
1019 1995 11 0 1 3,65 8,62 12,76 10,95 21 40,94
1019 1995 12 0 2 3,62 8,75 12,17 11,44 20 41,2
1019 1995 13 0 3 3,46 8,41 12,98 12,47 15 42,1
1019 1995 14 0 4 3,25 8,42 11,19 11,65 21 43,35
1020 1995 11 0 1 3,44 7,99 11,24 12,65 16 43,95
1020 1995 12 0 2 3,32 8,02 11,38 11,44 20 43,98
1020 1995 13 0 3 3,3 8,68 11,13 10,28 18 43,97
1020 1995 14 0 4 3,3 8,44 11,06 10,05 10 46,23
1021 1995 11 0 1 3,57 7,95 11,4 12,91 18 42,98
1021 1995 12 0 2 3,5 7,66 10,48 12,22 16 45,19
1021 1995 13 0 3 3,44 8,07 10,9 10,56 16 45,08
1021 1995 14 0 4 3,47 7,87 10,14 8,2 10 48,63
1022 1995 10 0 1 3,62 8,31 11,03 10,91 13 44,33
1022 1995 11 0 2 3,58 7,72 10,22 9,2 14 46,97
1022 1995 12 0 3 3,69 8,11 10,78 9,46 18 44,37
1022 1995 13 0 4 3,53 7,8 10,47 7,95 10 48,36
1023 1995 11 0 1 4,07 9 12,9 12,5 22 38,4
1023 1995 12 0 2 3,84 8,61 12,81 9,97 18 41,27
1023 1995 13 0 3 3,27 7,76 10,59 8,18 18 47,4
1023 1995 14 0 4 3,42 8,28 10,57 12,91 15 44,1
1024 1995 10 0 1 3,6 9,08 11,62 11,33 17 41,67
1024 1995 11 0 2 3,46 8,62 10,7 9,09 21 43,86
1024 1995 12 0 3 3,13 7,71 10,49 8,09 14 49,16
1024 1995 13 0 4 3,28 7,57 9,94 8,07 16 48,92
1025 1995 11 0 1 3,61 8,32 15,4 13,83 8 40,73
1025 1995 12 0 2 3,51 8,26 10,54 14,92 25 41,17
1025 1995 13 0 3 3,5 8,28 11,82 9,66 17 43,96
1025 1995 14 0 4 3,28 8 11,08 8,48 16 46,7
1026 1995 11 0 1 3,47 8,54 11,12 11,94 15 43,47
1026 1995 12 0 2 3,57 8 10,36 9,88 14 45,96
1026 1995 13 0 3 3,53 7,68 9,92 9,31 13 47,7
1026 1995 14 0 4 3,25 7,42 9,5 9,64 16 48,91
1027 1995 11 0 1 3,48 8,38 11,16 12,71 10 44,3
1027 1995 12 0 2 3,32 7,96 10,28 9,84 21 45,57
1027 1995 13 0 3 3,41 7,57 9,61 13,05 21 44,99
1027 1995 14 0 4 3,48 7,35 9,72 10,76 17 47,09
1028 1995 11 0 1 3,53 7,98 10,96 10,63 16 44,85
1028 1995 12 0 2 3,46 7,98 11,57 10,04 21 43,89
1028 1995 13 0 3 3,33 7,78 10,14 8,19 15 48,23
1028 1995 14 0 4 3,38 7,88 10,61 10,01 18 45,77
1029 1995 11 0 1 3,65 8,02 10,68 12,34 17 43,59
1029 1995 12 0 2 3,28 8,01 10,76 10,87 13 46,36
1029 1995 13 0 3 3,36 7,91 10,88 10,08 11 47,02
1029 1995 14 0 4 3,17 8,38 11,33 9 8 47,6
1030 1995 11 0 1 3,73 8,42 11,52 11,55 21 41,65
1030 1995 12 0 2 3,68 9,29 12,4 10,7 22 40
1030 1995 13 0 3 3,54 8,68 12 11,56 19 41,8
1030 1995 14 0 4 3,39 8,57 10,66 8,93 24 43,71
1031 1995 11 0 1 3,72 8 10,83 12,3 17 43,3
1031 1995 12 0 2 3,62 9,72 11,48 12,23 19 40,01
1031 1995 13 0 3 3,45 8,94 11,46 11,77 16 42,48
1031 1995 14 0 4 3,29 8,15 10,31 10,2 20 45,31
1032 1995 11 0 1 3,56 8,01 12,73 12,33 23 41,3
1032 1995 12 0 2 3,57 8,69 13,23 11,32 24 40,1
1032 1995 13 0 3 3,47 8,66 11,14 10,02 16 43,94
1032 1995 14 0 4 3,28 9,1 11,34 9,62 19 43,23
1033 1995 11 0 1 3,97 8,7 11,06 12,23 19 40,88
1033 1995 12 0 2 3,57 8,53 10,47 11,47 16 43,69
1033 1995 13 0 3 3,68 8,09 10,43 8,28 8 47,45
1033 1995 14 0 4 3,57 8,03 9,98 11,78 10 46,11
1034 1995 11 0 1 3,78 8,84 10,78 10,15 17 42,64
1034 1995 12 0 2 3,63 8,93 12 10,37 17 41,96
1034 1995 13 0 3 3,62 8,7 11,2 11,1 18 42,48
1034 1995 14 0 4 3,36 8,18 11,58 10 17 44,66
1035 1995 11 0 1 4,22 9,28 12,51 12,34 16 38,81
1035 1995 12 0 2 4,14 8,51 11,68 10,17 17 41,43
1035 1995 13 0 3 3,88 9,2 12,61 12,68 19 39,18
1035 1995 14 0 4 3,64 8,58 12,31 10,07 18 42,25
1036 1995 10 0 1 3,52 7,93 11,4 11,98 17 43,78
1036 1995 11 0 2 3,48 7,82 9,4 11,11 8 48,23
1036 1995 12 0 3 3,34 7,71 10 8,76 21 46,8
1036 1995 13 0 4 3,28 7,5 10,14 8,84 15 48,68
1037 1995 11 0 1 3,68 8,73 12,1 11,41 17 41,63
1037 1995 12 0 2 3,68 8,97 12 14,02 17 40,27
1037 1995 13 0 3 3,7 8,33 11,73 10,34 17 42,98
1037 1995 14 0 4 3,53 8,42 10,92 9,71 22 43,34
1038 1995 11 0 1 3,62 8,22 10,46 12,07 16 43,82
1038 1995 12 0 2 3,59 8,16 11,02 11,85 14 44,07
1038 1995 13 0 3 3,5 8,56 11,2 11,53 18 42,91
1038 1995 14 0 4 3,26 8,22 9,96 10,19 14 46,87
1039 1995 10 0 1 3,96 8,38 11,09 11,63 20 41,47
1039 1995 11 0 2 4,05 9,01 12,24 11,07 18 40
1039 1995 12 0 3 3,82 8,31 11,68 9,71 18 42,77
1039 1995 13 0 4 3,49 8,87 11,08 8,95 12 44,82
1040 1995 11 0 1 3,68 8,18 12,47 12,98 20 41,1
1040 1995 12 0 2 3,52 8,43 13,41 9,69 18 42,22
1040 1995 13 0 3 3,56 8,42 12,19 9,79 14 43,74
1040 1995 14 0 4 3,29 8,23 12,64 10,05 12 44,91
1041 1995 11 0 1 3,84 8,22 10,68 9,97 16 43,89
1041 1995 12 0 2 3,66 8,17 11,04 8,92 15 45
1041 1995 13 0 3 3,68 8,22 9,89 7,83 9 47,7
1041 1995 14 0 4 3,33 7,96 10,12 8,6 11 48,55
1042 1995 11 0 1 3,41 8,03 10,92 10,86 19 44,49
1042 1995 12 0 2 3,5 8,21 10,94 10,75 21 43,51
1042 1995 13 0 3 3,49 8,38 10,98 11,24 19 43,37
1042 1995 14 0 4 3,44 8,41 11,22 8,8 13 45,64
1043 1995 11 0 1 3,83 9,19 10,93 11,72 17 41,14
1043 1995 12 0 2 3,72 8,54 10,9 10,5 17 43,11
1043 1995 13 0 3 3,57 9,07 10,12 10,28 17 43,36
1043 1995 14 0 4 3,28 8,38 10,41 9,34 18 45,66
1044 1995 11 0 1 3,71 9,16 14,29 9,88 13 40,63
1044 1995 12 0 2 3,7 8,35 11,16 12,01 15 43
1044 1995 13 0 3 3,65 8,84 11,06 10,03 18 42,72
1044 1995 14 0 4 3,19 8,26 11,68 11,71 21 43,43
1045 1995 11 0 1 3,5 8,04 10,72 12,62 11 45,08
1045 1995 12 0 2 3,32 8,02 10,79 11,56 14 45,61
1045 1995 13 0 3 3,17 7,92 9,84 12,29 25 44,53
1045 1995 14 0 4 3,16 7,68 10,36 10,02 9 49,31
1046 1995 10 0 1 3,48 8,13 11,28 11,35 12 44,93
1046 1995 11 0 2 3,6 8,02 10,38 10,41 15 45,32
1046 1995 12 0 3 3,32 7,52 10,54 9,46 13 48,21
1046 1995 13 0 4 3,23 7,62 10,3 9,03 8 50,05
1047 1995 13 0 4 3,56 8,14 10,41 9,5 13 46,08
1047 1995 10 0 1 3,89 8,14 11,29 12,51 17 42,09
1047 1995 11 0 2 3,75 7,87 10,51 9,97 22 43,8
1047 1995 12 0 3 3,46 8,78 11,22 11 18 42,87
1048 1995 13 0 4 3,38 8,2 11,45 11,3 14 44,63
1048 1995 10 0 1 3,66 8,42 12,19 11,54 22 41,22
1048 1995 11 0 2 3,5 8,22 11,61 13,31 17 42,58
1048 1995 12 0 3 3,47 9,02 12,12 10,1 21 41,63
1049 1995 11 0 1 3,9 9,04 11,08 11,14 18 41,14
1049 1995 12 0 2 3,79 8,57 10,76 11,84 8 44,03
1049 1995 13 0 3 3,7 8,44 11,11 9 8 45,68
1049 1995 14 0 4 3,49 7,84 10,06 8 16 47,42
1050 1995 11 0 1 3,63 8,26 10,94 15,34 15 42,08
1050 1995 12 0 2 3,57 7,92 10,81 11,53 17 44,32
1050 1995 13 0 3 3,43 8 10,31 10,44 18 45,4
1050 1995 14 0 4 3,22 7,79 10,62 8,75 13 48,34
1051 1995 11 0 1 3,78 8,86 11,96 9,78 15 42,25
1051 1995 12 0 2 3,58 8,62 11,56 10,64 17 42,85
1051 1995 13 0 3 3,28 8,31 11,41 10,61 20 43,95
1051 1995 14 0 4 3,04 7,93 10,82 10,14 16 47,11
1052 1995 11 0 1 3,86 9,12 11,52 14,11 15 40,14
1052 1995 12 0 2 3,72 8,87 11,23 10,3 16 42,56
1052 1995 13 0 3 3,4 8,87 12,14 9,66 16 43,18
1052 1995 14 0 4 3,22 8,42 11,31 9,26 17 45,27
1053 1995 11 0 1 3,69 8,59 11,18 9,25 16 43,65
1053 1995 12 0 2 3,68 8,17 11 10,79 12 44,66
1053 1995 13 0 3 3,57 8,51 10,97 9,09 12 45,26
1053 1995 14 0 4 3,28 8,21 10,54 9,26 9 47,9
1054 1995 11 0 1 3,74 8,3 13,61 10,19 8 43,2
1054 1995 12 0 2 3,43 8 13,03 13,18 11 43,27
1054 1995 13 0 3 3,48 8,28 11,73 10,35 10 45,17
1054 1995 14 0 4 3,4 8,51 13,32 8,06 8 45,21
1055 1995 11 0 1 3,78 8,52 12,18 11,99 7 43,16
1055 1995 12 0 2 3,72 8,29 11,37 9,73 15 43,92
1055 1995 13 0 3 3,68 7,88 11,46 9,5 7 46,53
1055 1995 14 0 4 3,42 8,18 11,3 9,76 7 46,9
1056 1995 11 0 1 3,82 8,72 11,68 10,18 11 43,13
1056 1995 12 0 2 3,5 7,72 11,75 9,63 8 46,98
1056 1995 13 0 3 3,41 7,69 10,64 10,46 7 48,21
1056 1995 14 0 4 3,24 7,64 10,63 8,91 5 50,45
1057 1995 11 0 1 3,39 8,1 10,77 10,79 10 46,45
1057 1995 12 0 2 3,56 8,08 10,52 11,25 17 44,42
1057 1995 13 0 3 3,42 8,27 11,52 9,44 16 44,8
1057 1995 14 0 4 3,28 7,97 10,31 7,93 9 49,42
1058 1995 10 0 1 3,56 8,1 10,56 10,8 14 45,17
1058 1995 11 0 2 3,72 8,01 10,24 10,01 15 45,23
1058 1995 12 0 3 3,54 8,18 10,87 9,37 20 44,33
1058 1995 13 0 4 3,31 8,21 10,57 9,04 14 46,76
1059 1995 11 0 1 3,3 8,23 11,4 11,28 14 44,9
1059 1995 12 0 2 3,49 8,19 11,62 11,93 15 43,65
1059 1995 13 0 3 3,34 8,35 11,54 10,13 16 44,58
1059 1995 14 0 4 3,06 8,33 10,42 8,84 14 47,71
1060 1995 11 0 1 3,63 8,47 10,44 10,53 16 44,06
1060 1995 12 0 2 3,51 8,13 10,34 8,92 13 46,65
1060 1995 13 0 3 3,6 8,32 10,51 8,82 17 45,01
1060 1995 14 0 4 3,41 7,79 10,54 7,95 13 48,1
1061 1995 11 0 1 3,72 8,46 12,38 10,91 17 41,96
1061 1995 12 0 2 3,53 8,1 12,22 9,39 15 44,39
1061 1995 13 0 3 3,33 7,64 10,48 9,2 10 48,81
1061 1995 14 0 4 3,32 8,22 10,68 10,97 19 44,59
1062 1995 11 0 1 3,78 8,56 12,28 11,24 20 41,04
1062 1995 12 0 2 3,71 8,08 11,61 10,58 20 42,81
1062 1995 13 0 3 3,57 8,66 10,97 9,94 18 43,4
1062 1995 14 0 4 3,41 8,5 11,39 10,2 18 43,76
1063 1995 11 0 1 3,34 8,25 10,97 11,57 11 45,55
1063 1995 12 0 2 3,21 7,71 9,94 9,18 15 48,5
1063 1995 13 0 3 2,96 7,84 11,06 10 15 47,69
1063 1995 14 0 4 3,1 7,69 10,19 9,28 18 47,99
1064 1995 11 0 1 3,78 8,19 11,64 9,76 18 43,11
1064 1995 12 0 2 3,66 8,23 10,36 8,13 14 46,06
1064 1995 13 0 3 3,8 8,38 10,49 9,33 16 44,18
1064 1995 14 0 4 3,54 7,88 10,97 8,57 18 45,61
1065 1995 10 0 1 3,81 8,48 11,06 11,25 17 42,47
1065 1995 11 0 2 3,84 8,32 10,78 10,35 15 43,64
1065 1995 12 0 3 3,68 7,63 10,54 10,07 14 46,05
1065 1995 13 0 4 3,5 8,01 10,11 7,8 24 45,37
1066 1995 11 0 1 3,84 8,73 11,56 11,72 17 41,41
1066 1995 12 0 2 3,8 9,02 11,34 9,45 14 42,7
1066 1995 13 0 3 3,46 8,38 10,66 9,87 19 44,36
1066 1995 14 0 4 3,52 8,18 10,01 8,59 17 46,12
1067 1995 11 0 1 3,64 8,02 11,2 12,05 19 42,98
1067 1995 12 0 2 3,56 7,96 10,66 9,09 13 46,43
1067 1995 13 0 3 3,49 7,69 9,62 9,02 14 48,05
1067 1995 14 0 4 3,3 8,11 9,91 7,5 16 48
1068 1995 11 0 1 3,7 7,81 10,64 11,33 13 45,11
1068 1995 12 0 2 3,64 7,63 9,8 10,94 16 45,97
1068 1995 13 0 3 3,57 7,78 9,98 9,21 7 48,71
1068 1995 14 0 4 3,4 8,08 10,2 8,01 16 47,12
1069 1995 11 0 1 3,62 7,8 10,92 12,14 20 43,42
1069 1995 13 0 3 3,17 7,24 10,36 10,07 10 50,02
1069 1995 12 0 2 3,32 7,67 10,2 12,28 10 47,33
1069 1995 14 0 4 3,17 7,65 9,65 9,2 10 50,31
1070 1995 11 0 1 3,51 7,78 10,8 12,91 19 43,75
1070 1995 12 0 2 3,5 7,14 10,89 9,97 13 47,7
1070 1995 13 0 3 3,53 7,64 11,26 11,77 3 47,46
1070 1995 14 0 4 3,36 7,57 9,9 8,95 4 51,09
1071 1995 11 0 1 3,47 7,98 11,9 12,58 21 42,46
1071 1995 12 0 2 3,28 7,69 11,08 11,15 16 45,94
1071 1995 13 0 3 3,28 7,86 10,62 9,36 8 48,77
1071 1995 14 0 4 3,21 8,18 10,51 8,76 10 48,32
1072 1995 11 0 1 3,62 8,4 12,48 11,73 23 40,92
1072 1995 12 0 2 3,48 8,3 10,57 11,29 17 44,23
1072 1995 13 0 3 3,38 8,08 10,96 11,04 21 44
1072 1995 14 0 4 3,36 7,72 12,02 8,26 21 45,21
1073 1995 10 0 1 3,66 8,72 11,48 10,73 22 41,57
1073 1995 11 0 2 3,52 8,23 10,5 8,69 21 44,72
1073 1995 12 0 3 3,36 8,2 10,42 9,49 17 45,85
1073 1995 13 0 4 3,16 8,07 10,5 7,49 21 46,96
1074 1995 10 0 1 3,88 9,1 12,83 14,3 21 38,3
1074 1995 11 0 2 3,71 8,38 12,19 12,4 21 40,95
1074 1995 12 0 3 3,52 8,39 11,62 10,62 21 42,67
1074 1995 13 0 4 3,32 8,2 13,78 10,25 21 42,18
1075 1995 11 0 1 3,64 8,51 11,7 10,71 20 42,17
1075 1995 12 0 2 3,51 7,91 11,06 9,92 17 45,11
1075 1995 13 0 3 3,33 8,02 10,68 8,7 17 46,5
1075 1995 14 0 4 3,26 8,15 10,2 8,28 11 48,52
1076 1995 13 0 3 3,38 8,08 12,73 7,16 14 45,83
1076 1995 14 0 4 3,34 7,87 11,67 8,16 22 45,13
1076 1995 11 0 1 3,64 8,83 12,11 13,02 19 40,59
1076 1995 12 0 2 3,87 8,17 10,78 9,35 17 43,89
1077 1995 11 0 1 3,87 8 11,3 12 19 42,24
1077 1995 12 0 2 3,6 7,88 12,42 14,12 19 41,55
1077 1995 13 0 3 3,49 8,11 10,07 10,03 17 45,58
1077 1995 14 0 4 3,38 8,26 10,48 8,17 18 46,06
1078 1995 11 0 1 4,06 8,44 11,04 11 20 41,37
1078 1995 12 0 2 3,71 7,81 10,25 9,92 16 45,48
1078 1995 13 0 3 3,57 7,5 9,29 8,92 18 47,59
1078 1995 14 0 4 3,28 7,28 9,28 7,64 11 51,84
1079 1995 10 0 1 3,63 8,44 10,83 11,1 15 43,74
1079 1995 11 0 2 3,48 7,92 10,7 9,72 17 45,6
1079 1995 12 0 3 3,36 8,47 9,97 9,74 14 46,21
1079 1995 13 0 4 3,37 7,78 10,26 10,84 12 47,19
1080 1995 11 0 1 3,62 8,2 11 10,63 17 43,9
1080 1995 12 0 2 3,57 8,26 11,47 10,79 20 42,96
1080 1995 13 0 3 3,37 8,17 11,29 10,52 22 43,66
1080 1995 14 0 4 3,57 8,6 10,62 8,78 14 45,12
1081 1995 11 0 1 3,66 8,07 11,54 11,05 19 43,02
1081 1995 12 0 2 3,62 8,13 11,21 8,99 21 43,86
1081 1995 13 0 3 3,42 7,9 10,82 13,1 14 44,71
1081 1995 14 0 4 3,26 7,73 10,29 11,02 19 46,06
1082 1995 11 0 1 3,58 8,57 11,16 12,04 14 43,17
1082 1995 12 0 2 3,56 8 10,48 9,39 18 45,31
1082 1995 13 0 3 3,54 7,7 10,96 10,02 24 44,05
1082 1995 14 0 4 3,41 7,63 11,1 8,19 11 48,25
1083 1995 11 0 1 3,58 8,19 11,18 10,57 17 43,94
1083 1995 12 0 2 3,48 7,68 10,29 10,13 12 47,32
1083 1995 13 0 3 3,38 7,79 10,07 8,34 17 47,53
1083 1995 14 0 4 3,32 7,78 9,57 8,44 9 50,14
1084 1995 11 0 1 3,41 8,23 12,25 11,47 17 43,18
1084 1995 12 0 2 3,48 7,71 10,51 9,57 16 46,48
1084 1995 13 0 3 3,39 7,87 9,74 8,56 15 47,96
1084 1995 14 0 4 3,34 7,79 9,63 8,37 13 49,03
1085 1995 12 0 2 3,59 8,11 10,25 9,2 16 45,69
1085 1995 11 0 1 3,81 8,12 10,57 10,1 10 45,4
1085 1995 13 0 3 3,41 8,04 10,6 8,19 18 46,28
1085 1995 14 0 4 3,29 8,23 10,41 12,18 17 44,72
1086 1995 14 0 4 3,33 7,81 10,3 8,31 14 48,17
1086 1995 11 0 1 3,42 8,57 10,21 12,21 17 43,79
1086 1995 12 0 2 3,48 8,22 11,75 9,53 19 43,87
1086 1995 13 0 3 3,52 8,17 10,47 10,22 17 44,93
1087 1995 11 0 1 3,66 7,82 11,68 9,8 17 44,31
1087 1995 12 0 2 3,75 7,91 10,97 9,23 14 45,29
1087 1995 13 0 3 3,61 7,76 10,2 11,03 12 46,28
1087 1995 14 0 4 3,2 7,8 9,59 8,57 10 50,26
1088 1995 11 0 1 3,33 7,66 11,26 9,93 14 46,72
1088 1995 12 0 2 3,26 7,57 9,94 10,44 5 50,31
1088 1995 13 0 3 3,22 7,57 9,78 8,32 16 49,19
1088 1995 14 0 4 3,12 7,65 10,48 7,49 7 51,49
1089 1995 11 0 1 3,38 8,05 10,56 13,8 16 44,05
1089 1995 12 0 2 3,33 7,6 10,08 11,98 21 45,34
1089 1995 13 0 3 3,3 7,88 10,87 8,17 8 49,08
1089 1995 14 0 4 3,44 8,3 11,4 9,45 9 46,22
1090 1995 11 0 1 3,39 7,83 10,33 9,92 9 48,12
1090 1995 12 0 2 3,5 7,59 10,36 10,49 18 45,88
1090 1995 13 0 3 3,48 7,48 9,97 8,14 11 49,43
1090 1995 14 0 4 3,38 7,54 9,89 8,73 20 47,34
1091 1995 10 0 1 3,7 8,11 11,38 10,49 18 43,38
1091 1995 11 0 2 3,53 7,88 11,5 10,18 17 44,61
1091 1995 12 0 3 3,44 7,56 10,47 8,85 14 47,82
1091 1995 13 0 4 3,25 7,92 10,84 8,03 14 47,9
1092 1995 11 0 1 3,48 7,81 11,1 11,74 22 43,52
1092 1995 12 0 2 3,63 7,68 10,47 10,13 20 44,91
1092 1995 13 0 3 3,47 7,76 9,61 8 21 46,96
1092 1995 14 0 4 3,54 8,17 9,75 8,81 22 45,14
1093 1995 11 0 1 3,39 7,61 10,12 11,33 15 46,66
1093 1995 12 0 2 3,4 7,18 11,71 9,85 19 46
1093 1995 13 0 3 3,29 7,69 10,62 9,97 21 45,86
1093 1995 14 0 4 3,17 7,56 10,41 8,63 12 49,58
1094 1995 11 0 1 3,6 8,25 13,41 12,66 12 42,07
1094 1995 12 0 2 3,59 7,8 10,4 10,42 21 44,54
1094 1995 13 0 3 3,46 7,8 10,78 8,57 23 45,18
1094 1995 14 0 4 3,28 7,74 9,94 8,91 18 47,61
1095 1995 11 0 1 3,53 8,7 10,94 9,76 20 43,18
1095 1995 12 0 2 3,6 8,06 10,64 10,11 18 44,57
1095 1995 13 0 3 3,5 7,97 10,79 8,13 14 46,81
1095 1995 14 0 4 3,53 7,82 10,04 7,88 16 47,39
1096 1995 10 0 1 3,54 8,19 10,64 12,06 23 42,69
1096 1995 11 0 2 3,51 7,91 10,22 9,04 13 47,15
1096 1995 12 0 3 3,47 7,78 10 9,34 17 46,74
1096 1995 13 0 4 3,53 7,72 10,32 9,19 7 48,69
1097 1995 11 0 1 3,71 8,2 11,6 10,3 21 42,55
1097 1995 12 0 2 3,34 8,06 10,04 7,94 10 48,98
1097 1995 13 0 3 3,47 8,12 10,38 8,69 20 45,42
1097 1995 14 0 4 3,13 7,57 9,7 7,76 8 52,06
1098 1995 11 0 1 3,78 8,21 11,06 11,32 10 44,34
1098 1995 12 0 2 3,52 8,08 14,74 9,88 17 41,93
1098 1995 13 0 3 3,56 7,63 10,11 9,51 20 45,88
1098 1995 14 0 4 3,51 7,7 10,08 9,04 14 47,5
1099 1995 11 0 1 3,65 8,1 11,22 10,24 18 43,8
1099 1995 12 0 2 3,66 8,18 10,84 10,7 19 43,52
1099 1995 13 0 3 3,51 8,04 10,97 9,02 18 45,18
1099 1995 14 0 4 3,5 7,58 10,3 9,64 18 46,39
1100 1995 11 0 1 3,62 8,01 11,36 12,23 21 42,5
1100 1995 12 0 2 3,71 8,58 10,87 10,21 17 43,22
1100 1995 13 0 3 3,47 8,49 10,81 9,46 16 44,79
1100 1995 14 0 4 3,13 8,16 10,18 9,43 23 45,74
1101 1995 11 0 1 3,53 7,95 11,18 11,49 8 45,94
1101 1995 12 0 2 3,48 8,04 10,7 11,29 11 45,83
1101 1995 13 0 3 3,1 7,81 9,71 10 8 50,19
1101 1995 14 0 4 3,1 7,73 10,07 10,01 13 48,78
1102 1995 11 0 1 3,86 8,59 12,21 13,59 24 39,26
1102 1995 12 0 2 3,71 8,68 13,28 11,37 15 41,15
1102 1995 13 0 3 3,71 9,1 11,78 12,7 21 40
1102 1995 14 0 4 3,75 8,32 11,62 12,02 20 41,66
1103 1995 11 0 1 3,57 8,4 11,08 9,19 10 45,74
1103 1995 12 0 2 3,5 7,64 10,02 9,9 18 46,38
1103 1995 13 0 3 3,48 8,08 10,9 9,9 12 46,08
1103 1995 14 0 4 3,4 7,7 10,58 9,65 15 46,92
1104 1995 11 0 1 3,62 8,32 11,14 11,7 16 43,28
1104 1995 12 0 2 3,68 8,28 11,1 10,9 14 43,93
1104 1995 13 0 3 3,29 8,01 10,47 9,9 8 48,24
1104 1995 14 0 4 3,26 7,83 10,17 8,89 11 48,92
1105 1995 11 0 1 3,56 8,1 10,97 8,74 21 44,42
1105 1995 12 0 2 3,47 8,08 12,07 9,9 13 44,91
1105 1995 13 0 3 3,44 7,81 10,3 9,2 13 47,48
1105 1995 14 0 4 3,34 7,84 10,44 9,79 17 46,47
1106 1995 11 0 1 3,5 8,28 11,23 12,04 24 42,05
1106 1995 12 0 2 3,46 8,33 11,37 10,84 12 44,79
1106 1995 13 0 3 3,38 7,83 10,39 8,93 9 48,66
1106 1995 14 0 4 3,22 7,7 10,58 8,14 21 47,08
1107 1995 11 0 1 3,57 8,01 11,32 10,77 21 43,33
1107 1995 12 0 2 3,48 8,12 10,56 9,81 15 45,7
1107 1995 13 0 3 3,36 7,62 9,76 8,43 18 47,99
1107 1995 14 0 4 3,29 7,56 10,44 8,95 19 47,25
1108 1995 11 0 1 3,76 8,4 11,4 10,86 16 42,87
1108 1995 12 0 2 3,58 7,6 10,63 10,26 22 44,64
1108 1995 13 0 3 3,46 7,33 10,09 9,81 18 47,16
1108 1995 14 0 4 3,41 7,78 10,28 9,29 14 47,4
1109 1995 11 0 1 3,73 8,92 13,08 10,95 23 39,72
1109 1995 12 0 2 3,74 8,59 11,06 9,86 15 43,49
1109 1995 13 0 3 3,49 8,29 10,98 9,69 21 43,86
1109 1995 14 0 4 3,36 8,19 11,38 8,97 19 44,9
1110 1995 11 0 1 3,78 8,51 11,19 9,49 15 43,57
1110 1995 12 0 2 3,68 8,8 11,23 8,52 18 43,23
1110 1995 13 0 3 3,47 8,63 10,61 8,54 16 45,13
1110 1995 14 0 4 3,44 8,12 10,78 8,7 9 47,55
1111 1995 11 0 1 3,71 8,63 10,98 11,29 17 42,57
1111 1995 12 0 2 3,73 8,38 10,43 10,81 11 44,75
1111 1995 13 0 3 3,46 7,93 10,93 11,03 15 45,23
1111 1995 14 0 4 3,46 8,07 10,41 9,5 17 45,74
1112 1995 11 0 1 3,58 8,47 11,38 14,28 14 42,2
1112 1995 12 0 2 3,5 8,01 9,97 13,45 19 43,77
1112 1995 13 0 3 3,28 8 9,72 11 15 46,81
1112 1995 14 0 4 3,28 7,94 10,78 10,43 13 46,72
1113 1995 11 0 1 3,61 7,84 10,31 11,23 12 45,91
1113 1995 12 0 2 3,36 8,28 10,36 9,64 16 45,87
1113 1995 13 0 3 3,32 8,06 10,47 9,67 14 46,78
1113 1995 14 0 4 3,38 8,11 10,48 8,91 13 47,07
1114 1995 11 0 1 3,68 7,92 10,6 11,05 21 43,57
1114 1995 12 0 2 3,48 8,07 10,62 11,04 16 44,93
1114 1995 13 0 3 3,46 8,47 9,78 10,76 12 45,91
1114 1995 14 0 4 3,57 8,15 10,38 9,19 14 46
1115 1995 11 0 1 3,57 8,4 10,92 11,31 15 43,84
1115 1995 12 0 2 3,44 7,61 11,11 10,2 21 44,94
1115 1995 13 0 3 3,3 8,01 9,89 10,46 16 46,63
1115 1995 14 0 4 3,44 8,38 11,38 8,32 12 46,01
1116 1995 11 0 1 3,5 8,01 12,23 11,9 13 43,86
1116 1995 12 0 2 3,51 7,96 10,82 9,6 7 47,53
1116 1995 13 0 3 3,58 7,57 10,97 8,84 12 47,24
1116 1995 14 0 4 3,42 8 10,28 8,62 9 48,4
1117 1995 12 0 2 3,5 7,78 10,64 10,28 18 45,37
1117 1995 11 0 1 3,54 7,97 10,33 13,68 21 42,95
1117 1995 13 0 3 3,51 7,98 10,02 9,35 15 46,59
1117 1995 14 0 4 3,44 7,97 9,78 8,3 10 48,82
1118 1995 11 0 1 3,68 8,29 11,19 11,4 23 41,96
1118 1995 12 0 2 3,44 7,98 10,19 9,98 16 46,15
1118 1995 13 0 3 3,33 7,72 9,41 8,88 23 46,85
1118 1995 14 0 4 3,32 7,63 10,41 8,23 15 48,32
1119 1995 11 0 1 3,63 8,42 11,17 12,32 17 42,59
1119 1995 12 0 2 3,52 8,21 11,97 9,66 16 44,09
1119 1995 13 0 3 3,41 8,09 11,09 9,97 21 44,28
1119 1995 14 0 4 3,28 7,96 9,84 7,32 7 50,8
1120 1995 11 0 1 3,68 8,33 10,76 9,84 21 43,26
1120 1995 12 0 2 3,51 8,84 11 12,24 21 41,7
1120 1995 13 0 3 3,28 8,17 10,87 10,18 12 46,52
1120 1995 14 0 4 3,26 7,74 9,72 9,19 14 48,67
1121 1995 11 0 1 3,83 8,48 10,8 16,48 20 39,95
1121 1995 12 0 2 3,7 8,52 10,42 10,92 21 42,65
1121 1995 13 0 3 3,52 7,91 10,56 9,21 14 46,5
1121 1995 14 0 4 3,18 7,73 10,4 8,86 14 48,55
1122 1995 10 0 1 3,57 8,12 12,14 11,33 8 44,74
1122 1995 11 0 2 3,54 7,81 10,81 9,39 11 46,96
1122 1995 12 0 3 3,33 7,64 10,42 8,75 10 49,13
1122 1995 13 0 4 3,08 7,54 11,12 9,65 7 49,92
1123 1995 10 0 1 3,81 8,54 11,01 10,51 17 42,73
1123 1995 11 0 2 3,64 8,43 11,24 10 16 43,72
1123 1995 12 0 3 3,69 7,94 10,12 9,58 8 47,31
1123 1995 13 0 4 3,58 7,91 10,12 8,29 10 48,06
1124 1995 11 0 1 3,88 8,47 11,61 11,15 18 41,74
1124 1995 12 0 2 3,86 8,87 10,97 12,91 13 41,73
1124 1995 13 0 3 3,84 9,2 11,79 10,51 13 41,68
1124 1995 14 0 4 3,52 8,1 10,83 9,57 16 45,29
1125 1995 11 0 1 3,7 8,04 11,72 11,52 8 44,69
1125 1995 12 0 2 3,62 7,89 11,04 13,68 21 42,31
1125 1995 13 0 3 3,44 7,93 11,14 10,78 16 45,04
1125 1995 14 0 4 3,51 8,1 10,83 9,57 14 45,74
1126 1995 10 0 1 3,68 8,28 10,42 11,15 21 43,02
1126 1995 11 0 2 3,53 8,18 11,04 10,18 23 43,27
1126 1995 12 0 3 3,68 8,36 10,34 9,38 23 43,37
1126 1995 13 0 4 3,33 7,76 9,82 6,99 16 49,03
1127 1995 10 0 1 3,86 8,49 11,38 10,78 19 41,91
1127 1995 11 0 2 3,68 8,68 10,26 10,25 11 44,77
1127 1995 12 0 3 3,63 7,91 9,7 10,92 19 44,94
1127 1995 13 0 4 3,39 7,71 10 9,15 13 48,2
1128 1995 11 0 1 3,5 7,72 10,94 10,21 17 45,47
1128 1995 12 0 2 3,49 8,4 12,42 10,56 17 42,9
1128 1995 13 0 3 3,13 8,07 10,57 9,46 11 48,2
1128 1995 14 0 4 3,13 7,7 10,11 10,5 15 47,94
1129 1995 11 0 1 3,62 8,72 11,47 10,66 17 42,61
1129 1995 12 0 2 3,68 7,87 9,92 12,6 15 44,64
1129 1995 13 0 3 3,72 7,49 10,9 10,32 9 46,81
1129 1995 14 0 4 3,2 7,16 10,2 11,87 17 47,53
1130 1995 11 0 1 3,68 8,38 11,48 11,73 17 42,53
1130 1995 12 0 2 3,52 8,01 10,86 8,93 17 45,54
1130 1995 13 0 3 3,48 8,17 10,1 10,05 11 46,74
1130 1995 14 0 4 3,31 7,54 10,06 7,95 10 50,29
1131 1995 11 0 1 3,63 7,9 11,9 11,51 19 42,93
1131 1995 12 0 2 3,2 7,47 10,99 9,96 20 46,52
1131 1995 13 0 3 3,02 7,38 10,92 9,29 21 47,6
1131 1995 14 0 4 2,9 7,17 9,57 8,84 20 50,41
1132 1995 11 0 1 3,68 7,92 11,59 12,28 18 42,81
1132 1995 12 0 2 3,5 8,48 11,12 11,1 18 43,3
1132 1995 13 0 3 3,73 8,53 11,12 9,9 17 43,2
1132 1995 14 0 4 3,54 8,57 10,9 9,75 18 43,8
1133 1995 11 0 1 3,7 8,88 12,11 10,81 10 42,82
1133 1995 12 0 2 3,54 9,07 12,18 12,03 10 42,41
1133 1995 13 0 3 3,31 8,7 11,58 9,85 12 44,92
1133 1995 14 0 4 3,22 8,38 11,1 9,5 12 46,47
1134 1995 11 0 1 3,51 8 12,34 10,6 13 44,36
1134 1995 12 0 2 3,42 7,96 11,28 11,37 19 44,06
1134 1995 13 0 3 3,23 7,68 9,86 9,59 15 48,33
1134 1995 14 0 4 3,25 7,3 9,84 9,28 13 49,79
